# Supplementary material for: The nuclear poly(A)-binding protein Pab2/PABPN1 promotes heterochromatin assembly through the formation of Pab2 nuclear condensates
Source: PLoS Genet. 2025 Mar 31;21(3):e1011647. doi: 10.1371/journal.pgen.1011647 (PMC12002642; doi:10.1371/journal.pgen.1011647)
Supplement: S1 Table — (XLSX) [file pgen.1011647.s009.xlsx]

## Sheet: S1 Table
S1 Table. Genes upregulated (> 2) in pab2Δ
Systematic ID	S. pombe ortholog	S. cerevisiae ortholog	gene name	description	pab2∆/WT rep1	pab2∆/WT rep2
SJAG_01096	SPAC1039.01		-	amino acid/polyamine transporter (predicted)	97.1822	105.234
SJAG_00377	SPAP27G11.08c		meu32	sequence orphan	58.5869	26.208
SJAG_01903	SPCC70.03c		put1	proline dehydrogenase (predicted)	56.9579	52.2688
SJAG_02961	-	-	-	NAD-dependent epimerase/dehydratase	51.8091	35.1036
SJAG_01850	SPAC521.03		-	short chain dehydrogenase, human DHRS7 family	44.8905	33.5727
SJAG_00238	SPCC965.07c		-	glutathione S-transferase Gst2	43.5804	21.9127
SJAG_02710	-	-	-	Schizosaccharomyces specific family with conserved tryptophan	40.2174	33.3669
SJAG_03483	SPCC1223.12c		meu10	GPI anchored cell surface protein involved in ascospore wall assembly (predicted)	37.9028	39.1538
SJAG_04470	SPBC19F8.01c		spn7	septin Spn7	37.7751	69.6919
SJAG_00587	SPAC17G6.02c		-	RTA-like protein	35.3235	50.4906
SJAG_06600	-	-	-	dubious	33.3058	46.2378
SJAG_03525	SPBC16E9.17c		rem1	meiosis-specific cyclin Rem1	32.0187	47.2429
SJAG_02736	SPCC417.06c		mug27	meiosis specific protein kinase Mug27/Slk1	29.565	24.3069
SJAG_00021	-	YLL063C	-	CoA-dependent acyltransferase superfamily (predicted)	29.3638	45.6795
SJAG_05920	-	-	-	Schizosaccharomyces specific family with conserved tryptophan	28.2835	28.7994
SJAG_02944	-	-	gpp5	S. japonicus specific family with GPPY motif and periodic tyrosine	27.9962	10.0517
SJAG_02127	-	YLL063C	-	CoA-dependent acyltransferase superfamily (predicted)	26.8498	50.5937
SJAG_02960	SPBC1773.04		-	methylglyoxyl reductase (NADPH-dependent)	26.4678	25.7036
SJAG_01763	SPCC1682.01		qcr9	ubiquinol-cytochrome-c reductase complex subunit 9	24.8587	10.4013
SJAG_02195	-		-	Schizosaccharomyces japonicus specific protein	24.3277	18.1434
SJAG_00788	SPCPB16A4.06c		-	sequence orphan	23.8548	33.1513
SJAG_00025	-	-	gpp4	S. japonicus specific family with GPPY motif and periodic tyrosine	21.7211	9.75017
SJAG_01093	-	-	gpp7	S. japonicus specific family with GPPY motif and periodic tyrosine	21.4798	26.6929
SJAG_01845	-	-	-	glutamine synthetase family	21.0777	9.91769
SJAG_02442	SPAC23H3.15c		ddr48	sequence orphan	20.6429	23.5212
SJAG_00528	-	-	-	Schizosaccharomyces japonicus specific disordered protein	20.2731	10.5247
SJAG_01690	SPAC521.03		-	short chain dehydrogenase, human DHRS7 family	20.0191	23.9902
SJAG_04801	-	-	pll5	PLLLP motif protein	19.9513	31.1602
SJAG_02652	SPBC1718.02		hop1	linear element associated protein Hop1	19.4011	16.7172
SJAG_04774	SPAC3G6.07		-	Schizosaccharomyces specific protein	19.3077	18.0931
SJAG_03283	SPAC1610.03c		crp79	poly(A) binding protein Crp79	19.2889	16.7101
SJAG_04674	SPAC1F7.06		hsp3105	ThiJ domain protein	19.0743	16.9806
SJAG_00179	SPCC191.09c		-	glutathione S-transferase	18.2796	15.7821
SJAG_02003	SPAPJ691.02		-	yippee-like protein	17.0552	13.8714
SJAG_03821	SPCC965.06		-	potassium channel subunit (predicted)	16.9001	15.4941
SJAG_00703	SPBC26H8.16		sdh8	mitochondrial protein, DUF1674 family	16.8253	6.13684
SJAG_05745	-	-	wcy4	Schizosaccharomyces japonicus specific protein family with conserved tryptophans cysteines and tyrosines	16.6292	11.4986
SJAG_04866	SPCC1223.02		nmt1	no message in thiamine Nmt1	16.0798	29.8536
SJAG_00109	SPAC26A3.01		-	aspartic peptidase domain superfamily	15.4462	8.47219
SJAG_03743	SPAC13A11.06		pdc202	pyruvate decarboxylase (predicted)	15.3246	15.8373
SJAG_02940	-	YLL063C	-	CoA-dependent acyltransferase superfamily (predicted)	15.3083	13.7852
SJAG_03079	SPBC1348.05		-	membrane transporter (predicted)	15.2234	17.8976
SJAG_02735	SPBC4F6.09		-	MFS transporter superfamily	15.1492	21.2
SJAG_06256	SPCC1620.03		mug163	mitochondrial protein, human C6orf136 ortholog	15.06	9.51962
SJAG_03989	SPBP35G2.03c		sgo1	shugoshin Sgo1	14.1297	10.7889
SJAG_00023	-	-	-	Schizosaccharomyces japonicus specific protein in duplicated region/dubious, longer version of SJAG_01091	13.9016	13.4442
SJAG_05896	SPBC30B4.09		-	Schizosaccharomyces specific microprotein Smp3	13.6763	9.14708
SJAG_06576	SPAC3H8.08c		-	DNA-binding transcription factor, zf-fungal binuclear cluster type (predicted)	13.4433	10.6163
SJAG_02675	-	-	pll7	PLLLP motif protein	13.2741	52.269
SJAG_02126	-	YLL063C	-	CoA-dependent acyltransferase superfamily (predicted)	13.1706	14.5293
SJAG_02947	SPAC1039.09		-	amino acid transporter family	12.6707	18.7633
SJAG_03253	SPAC19A8.16		prl65	tudor domain superfamily protein	12.6131	10.6133
SJAG_03639	-	-	-	Schizosaccharomyces japonicus specific protein	11.8817	10.6548
SJAG_03825	SPAC1B3.06c		-	UbiE family methyltransferase (predicted)	11.6589	10.6979
SJAG_04796	-	-	pll13	PLLLP motif protein	11.5846	23.119
SJAG_05404	-	-	-	Schizosaccharomyces japonicus specific protein	11.3088	12.8662
SJAG_00042	-	-	-	kinesin-like protein	11.0502	13.4442
SJAG_01336	SPBC16A3.17c		-	MFS transporter superfamily	10.8896	7.62942
SJAG_01815	-	-	-	candidate S. pombe SPCC569.09 ortholog, syntenic position	10.8891	14.9264
SJAG_03600	SPAC57A10.04		mug10	Rho guanine nucleotide exchange factor (predicted)	10.8525	9.93138
SJAG_00487	SPBC21C3.19		rtc3	SBDS family protein Rtc3 (predicted)	10.8149	9.04654
SJAG_04271	SPBC29A10.02		spo5	meiotic RNA-binding protein 1	10.4321	10.211
SJAG_02131	SPAC1039.11c		-	alpha-glucosidase (predicted)	9.97566	8.15736
SJAG_00589	SPAC17G6.02c		-	RTA-like protein	9.75039	18.5957
SJAG_03438	SPAC14C4.03		mek1	Cds1/Rad53/Chk2 family protein kinase Mek1	9.68402	9.87155
SJAG_01607	-	-	-	dubious	9.47602	10.2192
SJAG_02122	-	-	-	Schizosaccharomyces japonicus specific low-complexity Glycine rich protein	9.36862	6.96568
SJAG_04575	SPBC428.07		meu6	meiotic chromosome segregation protein Meu6	9.34705	9.19185
SJAG_01742	SPBC530.07c		-	TENA/THI family protein, domain found in context with a broad range of enzymes	9.33206	7.0362
SJAG_03920	SPCC330.12c		sdh3	succinate dehydrogenase (ubiquinone) cytochrome b subunit	9.22478	3.85317
SJAG_06631	-	-	wcy1	Schizosaccharomyces japonicus specific protein family with conserved tryptophans cysteines and tyrosines	9.17362	12.7084
SJAG_03606	SPCC1235.13		ght6	plasma membrane glucose/fructose:proton symporter Ght6	9.16129	10.1152
SJAG_01594	-	-	-	mitochondrial fission protein TPR repeat-like	9.15934	9.28242
SJAG_03526	SPBC16E9.16c		lsd90	Lsd90 protein	9.0725	9.11014
SJAG_03727	-	-	-	Schizosaccharomyces japonicus specific protein	9.05285	10.3687
SJAG_00759	SPCC1682.08c		mpf2	RNA-binding protein Mcp2	9.01841	8.44343
SJAG_03605	SPCC1235.12c		mug146	Schizosaccharomyces specific protein Mug46	8.88155	9.60111
SJAG_03926	SPBC29A10.14		rec8	meiotic cohesin complex subunit Rec8	8.88154	5.64267
SJAG_03148	-	-	-	Schizosaccharomyces japonicus specific protein with predicted signal peptide	8.88154	10.2192
SJAG_04251	SPCC1393.07c		mug4	sequence orphan	8.72815	9.7128
SJAG_03809	SPCC1620.04c		fzr3	Cdc20/Fizzy family WD repeat protein	8.67402	8.16702
SJAG_01578	SPAC343.12		rds1	conserved fungal protein	8.5084	15.636
SJAG_02133	SPAC1039.01		-	amino acid/polyamine transporter (predicted)	8.46572	21.3
SJAG_00405	SPBC1347.03		meu14	sporulation protein Meu14	8.4416	8.48669
SJAG_00960	SPAC22G7.11c		-	conserved fungal protein	8.40663	6.76611
SJAG_04010	SPAC6G9.04		spo7a	Arf GEF Spo7	8.27139	8.26144
SJAG_00246	SPBC1271.07c		-	N-acetyltransferase	8.18792	5.75461
SJAG_00223	SPAP8A3.04c		hsp9	heat shock protein Hsp9	7.91477	7.59949
SJAG_04567	SPBC3E7.02c		-	heat shock protein Hsp16-family	7.81504	8.34231
SJAG_04303	SPAC17A5.18c		rec25	meiotic recombination protein Rec25	7.6955	7.80486
SJAG_02338	SPBC1685.13		fhn1	non classical export pathway protein (predicted)	7.64382	7.36686
SJAG_00979	SPAC22F3.02		atf31	transcription factor Atf31	7.54207	3.23286
SJAG_00625	SPAC4G9.22	-	-	SPAC4G9.22 syntenic ortholog, no amino acid similarity (sequence or composition), possibly both are RNAs	7.3856	7.882
SJAG_02696	SPAC3C7.13c		-	glucose-6-phosphate 1-dehydrogenase (predicted)	7.25944	7.13158
SJAG_01923	SPBC16A3.17c		-	MFS transporter superfamily	7.0691	5.22074
SJAG_04450	SPBC3H7.08c		-	conserved fungal protein	7.06513	6.07907
SJAG_04808	-	-	gpp2	S. japonicus specific family with GPPY motif and periodic tyrosine	6.9928	7.40653
SJAG_00674	SPAC139.05		-	succinate-semialdehyde dehydrogenase (predicted)	6.96059	6.03102
SJAG_02707	SPAC3C7.02c		pil2	meiotic eisosome BAR domain protein Pil2	6.89346	6.0021
SJAG_04075	-	-	-	Schizosaccharomyces japonicus specific protein	6.82205	5.0099
SJAG_06595	-	-	-	dubious	6.7577	3.60186
SJAG_04835	-	-	gpp13	S. japonicus specific family with GPPY motif and periodic tyrosine	6.7577	7.3234
SJAG_02623	SPCC736.13		-	short chain dehydrogenase (predicted)	6.59165	6.36554
SJAG_04243	SPCC1393.12		-	sequence orphan	6.55735	5.18153
SJAG_03640	SPBP19A11.02c		-	Schizosaccharomyces specific protein, predicted GPI anchor	6.47472	6.04836
SJAG_02970	-	-	-	Schizosaccharomyces japonicus specific disordered protein	6.47375	9.25449
SJAG_02113	SPAC1039.01		-	amino acid/polyamine transporter (predicted)	6.43591	6.51723
SJAG_02151	SPAPB24D3.08c		-	NADP-dependent oxidoreductase (predicted)	6.39688	6.18123
SJAG_02780	SPAC1B3.15c		-	transmembrane transporter	6.38155	6.23162
SJAG_02967	-	-	-	dubious	6.37155	3.92016
SJAG_02958	-	YDL245C	-	plasma membrane sugar transporter family	6.32426	6.86866
SJAG_04789	SPBC16A3.13		meu7	alpha-amylase homolog Aah4	6.31035	5.47717
SJAG_05181	SPAC688.04c		gst3	glutathione S-transferase Gst3	6.296	6.45894
SJAG_05178	-	-	-	MFS transporter superfamily	6.275	32.1655
SJAG_03815	SPBC3E7.02c		-	heat shock protein Hsp16	6.21726	5.55942
SJAG_04764	SPAC29A4.12c		mug108	sequence orphan	6.20527	7.34644
SJAG_03490	SPCC737.02c		qcr7	ubiquinol-cytochrome-c reductase complex subunit 6	6.18257	9.65684
SJAG_00221	SPAP8A3.02c		ofd2	2 OG-Fe(II) oxygenase superfamily protein Ofd2	6.16965	5.30884
SJAG_03644	SPBC1271.09		-	MFS transporter superfamily	6.07177	9.58503
SJAG_01971	SPAPB24D3.04c		mag1	DNA-3-methyladenine glycosylase Mag1	6.00423	6.89848
SJAG_01644	SPAC3G6.11		chl1	ATP-dependent DNA helicase Chl1	5.96533	6.01149
SJAG_01636	SPBC16A3.17c		-	MFS transporter superfamily	5.89447	4.80359
SJAG_02949	SPAC869.07c		mel1	alpha-galactosidase, melibiase	5.82559	3.61456
SJAG_02988	SPAC11D3.13		-	ThiJ domain protein, implicated in cellular detoxification	5.82504	7.26815
SJAG_02983	-	-	-	dubious	5.79231	9.04661
SJAG_04199	SPCC24B10.14c		xlf1	xrcc4 like factor, cernunnon	5.69175	3.67326
SJAG_02114	SPAC17G6.02c		-	RTA-like protein	5.65442	6.74901
SJAG_00110	SPAC27D7.09c		-	But2 family protein	5.63716	4.41294
SJAG_06587	-	-	-	dubious	5.63142	10.5543
SJAG_00018	SPAC17G6.02c		-	RTA-like protein	5.55097	5.27716
SJAG_02946	SPAC1039.09		-	amino acid transporter family	5.45652	5.73967
SJAG_02962	SPAC17A2.01		-	high-affinity import carrier for pyridoxine, pyridoxal, and pyridoxamine Bsu1	5.36324	10.8893
SJAG_05005	SPAC32A11.02c		-	conserved fungal protein	5.36096	5.44439
SJAG_03132	SPBC609.01		-	ribonuclease II (RNB) family	5.26775	6.23208
SJAG_03820	SPBC1348.14c		ght7	hexose transporter Ght7	5.2603	5.39638
SJAG_06471	-	-	-	dubious	5.191	4.82331
SJAG_04831	-	-	-	DUF4646 family conserved fungal protein	5.07231	4.36507
SJAG_02230	SPBC24C6.09c		-	phosphoketolase family protein (predicted)	5.05408	5.25148
SJAG_04836	-	-	gpp8	S. japonicus specific family with GPPY motif and periodic tyrosine	5.0338	14.7425
SJAG_04167	SPBC839.06		cta3	P-type ATPase, calcium transporting Cta3	4.9921	5.10318
SJAG_02957	SPAC17G6.02c		-	RTA-like protein	4.95565	12.062
SJAG_02490	SPAC1952.15c		rec24	meiotic recombination protein Rec24	4.92158	3.27107
SJAG_01871	SPCC830.04c		mug128	Schizosaccharomyces specific protein	4.9196	4.30743
SJAG_00189	SPBC21D10.08c		-	sequence orphan	4.839	5.43536
SJAG_04458	SPBC12C2.04		-	NAD binding dehydrogenase family protein	4.81979	4.45149
SJAG_04662	-	-	-	UBX domain protein	4.79149	5.38554
SJAG_00452	SPBC337.08c		ubi4	protein modifier, ubiquitin	4.5353	4.49377
SJAG_03822	SPAC5H10.06c		-	alcohol dehydrogenase Adh4-like	4.52623	4.74139
SJAG_02984	SPAC5H10.03		-	phosphoglycerate mutase family	4.52122	8.32058
SJAG_00389	SPBC56F2.15, SPBC56F2.06		-	Schizosaccharomyces specific protein Tam13/Mug147, tandem fusion	4.48187	4.53244
SJAG_04063	SPBC1198.01		fmd2	glutathione-dependent formaldehyde dehydrogenase (predicted)	4.48011	4.98705
SJAG_06620	-	-	-	Schizosaccharomyces japonicus specific protein	4.46492	5.27713
SJAG_01757	-	-	-	Schizosaccharomyces japonicus specific protein family, in between Wcy	4.45562	3.30271
SJAG_00917	SPBC27.03		meu25	sequence orphan	4.45485	4.07519
SJAG_04348	SPAC1B3.21		coa3	cytochrome c oxidase assembly protein Coa3	4.44078	2.36216
SJAG_04748	SPAC25G10.04c		rec10	meiotic recombination protein Rec10	4.42354	4.19849
SJAG_05629	SPBC2F12.17		cox7	cytochrome c oxidase subunit VII Cox7	4.39787	7.0362
SJAG_04769	SPAC1006.04c		-	candidate S. pombe Mcp3 ortholog, syntenic position, intrinsically disordered protein	4.38594	3.83606
SJAG_01986	SPBC1773.06c		adh8	alcohol dehydrogenase (predicted)	4.34305	4.21635
SJAG_04080	SPBC17D1.07c		npg1	GTPase regulator (predicted)	4.34168	5.11455
SJAG_01605	SPAC664.07c		rad9	checkpoint clamp complex protein Rad9	4.3223	4.18717
SJAG_05325	SPBC1271.09		-	MFS transporter superfamily	4.30286	3.26168
SJAG_05002	SPAC6B12.16		meu26	conserved fungal protein	4.29431	3.1539
SJAG_01421	SPAC8F11.05c		mug130	sequence orphan	4.21783	4.9674
SJAG_05533	-		-	Schizosaccharomyces japonicus specific protein	4.20228	4.44595
SJAG_03824	SPAC1039.11c		-	cell wall glycoside hydrolase, family 31	4.18334	2.49432
SJAG_00050	-	-	-	Schizosaccharomyces japonicus specific protein	4.18333	3.51809
SJAG_04833	-	-	gpp3	S. japonicus specific family with GPPY motif and periodic tyrosine	4.17498	3.4563
SJAG_03492	SPAC521.03		-	short chain dehydrogenase, human DHRS7 family	4.13737	5.03909
SJAG_02076	SPBC14C8.05c		meu17	glucan-alpha-1,4-glucosidase	4.10288	4.11133
SJAG_04154	SPBC115.02c		afg1	AFG1 family mitochondrial ATPase	4.08605	5.04871
SJAG_01769	SPAC24C9.15c		spn5	septin Spn5	4.01127	4.18238
SJAG_03871	SPAC22E12.06c		-	nucleotide-diphospho-sugar transferase, unknown specificity	3.99026	2.88987
SJAG_02159	-	-	-	Schizosaccharomyces japonicus specific protein	3.97897	3.26083
SJAG_03019	SPAC630.07c		-	sequence orphan	3.96931	2.75299
SJAG_02963	-	YCR105W	-	alcohol dehydrogenase (unknown specificity)	3.94961	3.80694
SJAG_02607	SPBC428.18		cdt1	replication licensing factor Cdt1	3.93943	4.00134
SJAG_16460	SPAC2F7.06c		pol4	DNA polymerase X family	3.9259	4.20916
SJAG_02134	-	-	gpp6	S. japonicus specific family with GPPY motif and periodic tyrosine	3.91518	10.433
SJAG_04359	SPAC6G10.06		tda3	FAD-dependent amino acid oxidase (predicted)	3.9098	3.27345
SJAG_02959	SPAC1039.02		-	extracellular 5'-nucleotidase, human NT5E family	3.89482	6.72206
SJAG_03766	-	-	-	transposon fragment	3.86154	9.38161
SJAG_02676	-	-	gpp11	S. japonicus specific family with GPPY motif and periodic tyrosine	3.86153	2.39068
SJAG_01869	SPAC19G12.09		-	NADH/NADPH dependent indole-3-acetaldehyde reductase AKR3C2	3.85021	3.63141
SJAG_01492	SPAC521.03		-	short chain dehydrogenase, human DHRS7 family	3.81557	4.47758
SJAG_00068	SPAC144.10c		gwt1	pig-W	3.78698	4.63519
SJAG_02438	-		-	dubious, 5' UTR of Atp19	3.76501	3.79732
SJAG_04344	SPAC1B3.20		-	Schizosaccharomyces specific protein	3.75162	3.153
SJAG_02986	-	-	-	amino acid/polyamine transporter (predicted)	3.73187	3.65848
SJAG_04184	SPBC16D10.05		mok13	alpha-1,3-glucan synthase Mok13	3.73124	3.5839
SJAG_02125	SPBC23G7.13c		-	urea transporter (predicted)	3.69979	4.7047
SJAG_04568	SPBPJ4664.01		dps1	decaprenyl diphosphate synthase subunit Dps1	3.68226	3.78335
SJAG_02248	SPAC6G9.04		spo7b	meiotically upregulated gene Mug79	3.67682	3.58729
SJAG_03610	-	-	-	dubious	3.66847	2.29754
SJAG_01743	SPAC18G6.12c		-	hypothetical protein	3.66218	3.56532
SJAG_00832	SPBC1604.01		egt1	sulfatase modifying factor 1 related	3.53975	3.95838
SJAG_05729	-	-	wcy2	Schizosaccharomyces japonicus specific protein family with conserved tryptophans cysteines and tyrosines	3.53185	3.4812
SJAG_02951	SPBPB2B2.12c		-	UDP-glucose 4-epimerase/aldose 1-epimerase	3.5246	3.22483
SJAG_00097	-	-	-	aminotransferase, class I/classII	3.51937	3.94785
SJAG_06598	SPAC1039.01		-	amino acid/polyamine transporter (predicted)	3.50836	2.96764
SJAG_01872	SPAC19G12.05		mce1	mitochondrial citrate transporter	3.49981	3.51128
SJAG_05632	-	-	-	Schizosaccharomyces japonicus specific protein	3.47539	4.52325
SJAG_03557	SPBC8D2.19		mde3	serine/threonine protein kinase, meiotic Mde3	3.47153	3.25878
SJAG_02740	SPCC191.01		-	sequence orphan	3.44579	3.96779
SJAG_03420	-	-	-	aspartic peptidase domain superfamily	3.419	3.49431
SJAG_04957	SPAC7D4.12c		-	DUF1212 family protein	3.4156	3.1841
SJAG_00138	SPAC637.03		-	conserved fungal protein	3.40042	3.53681
SJAG_04521	SPBC28E12.02		-	RNA-binding protein	3.38546	3.28565
SJAG_02420	SPBP8B7.18c		thi201	TENA/THI family protein	3.38537	3.97697
SJAG_01490	SPBC16C6.08c		qcr6	ubiquinol-cytochrome-c reductase complex subunit 8, hinge protein	3.38507	2.74627
SJAG_02677	-	-	pll6	PLLLP motif protein	3.37885	6.74902
SJAG_04799	-		gpp9	S. japonicus specific family with GPPY motif and periodic tyrosine	3.33929	3.84119
SJAG_00251	SPAC926.05c		dph4	diphthamide biosynthesis protein Dph4 (predicted)	3.32521	2.01035
SJAG_03509	SPBC27B12.03c		erg32	C-5 sterol desaturase Erg32	3.30631	3.53317
SJAG_01795	SPAC23C11.06c		-	hydrolase (inferred from context)	3.30564	3.22778
SJAG_00273	-	-	-	Schizosaccharomyces japonicus specific protein	3.29751	3.61476
SJAG_00980	SPAC22F3.03c		rdh54	ATP-dependent DNA helicase Rdh54	3.28666	3.90021
SJAG_01970	SPBC21H7.03c		-	histidine phosphatase superfamily protein	3.28551	3.15643
SJAG_01427	SPACUNK4.16c		tps3	alpha,alpha-trehalose-phosphate synthase (predicted)	3.28532	3.30088
SJAG_00388	-	-	-	dubious, no evidence for translation on annotated strand	3.28231	2.12203
SJAG_04868	SPAC13G6.12c		chs1	chitin synthase I	3.2687	2.8613
SJAG_03818	SPBPB2B2.12c		-	UDP-glucose 4-epimerase/aldose 1-epimerase	3.26616	3.33751
SJAG_03399	SPAC3H1.08c		-	DUF1640 family protein	3.25928	3.14142
SJAG_04506	SPAC4F8.15		itr1	myo-inositol transporter Itr1	3.2548	3.07584
SJAG_02950	SPBPB2B2.13		gal1	galactokinase Gal1 (predicted)	3.23992	2.97859
SJAG_03991	SPBC146.02		-	sequence orphan	3.22315	3.66798
SJAG_00307	SPBC1105.17		cnp1	centromere-specific histone H3 CENP-A	3.20184	3.31023
SJAG_02836	SPBC4F6.08c		mrpl39	mitochondrial ribosomal protein subunit L39	3.18009	2.71988
SJAG_00222	SPAP8A3.03		zip3	ZIP zinc transporter 1	3.17197	2.94278
SJAG_01649	SPAC3G6.05		-	Mvp17/PMP22 family protein 1	3.16303	3.49358
SJAG_00591	-	YFL007W	-	armadillo fold, proteasome activator Blm10-like	3.15864	2.75584
SJAG_02711	SPAC3C7.05c		mug191	alpha-1,6-mannanase (predicted)	3.11727	3.31706
SJAG_00308	SPBC1105.18c		pth3	peptide release factor	3.11056	2.97953
SJAG_04859	SPBC660.07		ntp1	alpha,alpha-trehalase Ntp1	3.09923	3.0959
SJAG_04635	SPBC18E5.13		mti3	mitochondrial translation initiation factor (predicted)	3.07168	3.12648
SJAG_03031	SPAC2E1P5.02c		mug109	Rab GTPase binding protein upregulated in meiosis II (predicted)	3.04242	2.82405
SJAG_02649	SPBC2G2.17c		psu2	beta-glucosidase Psu2 (predicted)	3.04004	3.20023
SJAG_03445	-	-	-	Schizosaccharomyces japonicus specific protein	3.02366	2.33732
SJAG_04194	SPCC24B10.19c		nts1	sequence orphan	3.0213	2.69974
SJAG_05746	-		wcy3	Schizosaccharomyces japonicus specific protein family with conserved tryptophans cysteines and tyrosines	3.01457	2.74455
SJAG_04717	SPAC1399.01c		-	membrane transporter (predicted)	2.99547	3.50409
SJAG_03497	SPCC737.09c		hmt1	ATP-binding cassette-type vacuolar membrane transporter Hmt1	2.98166	2.95922
SJAG_05006	SPAC32A11.03c		phx1	homeobox transcription factor Phx1	2.96051	3.40758
SJAG_04920	SPAC1751.01c		gti1	gluconate transporter inducer Gti1	2.9463	2.72331
SJAG_07007	SPCC1259.05c		cox9	cytochrome c oxidase subunit VIIa	2.9414	3.10421
SJAG_04382	-	-	pll9	PLLLP motif protein	2.89616	7.0362
SJAG_01788	SPAC22H10.02		-	conserved fungal protein	2.89091	2.77846
SJAG_02985	-	YBL015W	-	Acetyl-CoA hydrolase/transferase, C-terminal domain superfamily	2.8729	2.49404
SJAG_01941	SPCC320.05		-	sulphate transporter (predicted)	2.86018	3.16185
SJAG_02955	SPCC777.04		dip5	amino acid transmembrane transporter Dip5	2.85902	2.37418
SJAG_03698	SPCC4E9.01c		rec11	meiotic cohesin complex subunit Rec11	2.85617	3.21706
SJAG_01959	SPAC27D7.09c		-	But2 family protein	2.84052	2.75764
SJAG_01469	SPAC343.07		mug28	RNA-binding protein Mug28	2.8318	3.27774
SJAG_00976	SPAC1296.02		cox4	cytochrome c oxidase subunit IV (predicted)	2.83063	2.68951
SJAG_04625	SPAC15E1.02c		-	DUF1761 family protein	2.82533	2.55013
SJAG_04301	SPAC8E11.01c		inv1	beta-fructofuranosidase-like protein	2.82186	2.81302
SJAG_04751	SPAC11D3.02c		-	ELLA family acetyltransferase (predicted)	2.81891	2.82286
SJAG_04055	SPAC13G7.02c		-	heat shock protein Ssa1 (predicted)	2.81456	2.86139
SJAG_02074	SPBC14C8.07c		cdc18	MCM loader	2.80579	2.5206
SJAG_02216	SPCC737.04		-	S. pombe specific UPF0300 family protein 6	2.79963	3.32568
SJAG_04072	SPBC11C11.06c		-	sequence orphan	2.78541	2.62777
SJAG_02387	SPAC227.17c		-	conserved protein (fungal and plant)	2.77549	2.6197
SJAG_04512	SPAP14E8.02		tos4	homolog of S. cerevisiae Tos4	2.76385	3.01978
SJAG_04143	SPBC582.06c		mcp6	horsetail movement protein Hrs1/Mcp6	2.76366	3.53672
SJAG_01866	SPAC19G12.11		coq9	ubiquinone biosynthesis protein Coq9 (predicted)	2.763	2.07619
SJAG_01138	SPBC1711.14		rec15	meiotic recombination protein Rec15	2.72678	4.26437
SJAG_02444	SPAC23H3.13c		gpa2	heterotrimeric G protein alpha-2 subunit Gpa2	2.71956	2.40675
SJAG_00622	SPAPB1E7.05		gde1	glycerophosphoryl diester phosphodiesterase Gde1	2.71358	2.91228
SJAG_03935	SPBC428.14		-	1-acylglycerol-3-phosphate acyltransferase (predicted)	2.69242	2.38874
SJAG_02697	SPAC3C7.14c		obr1	ubiquitinated histone-like protein Uhp1	2.69202	2.66433
SJAG_06611	SPBP8B7.05c		nce103	carbonic anhydrase	2.68805	2.84415
SJAG_00937	-		-	glutamate decarboxylase	2.68568	2.39091
SJAG_04780	SPAC1250.02		mug95	Schizosaccharomyces specific protein Mug95	2.6845	2.77168
SJAG_03417	SPAC17H9.19c		cdt2	WD repeat protein Cdt2	2.68334	2.43799
SJAG_00675	-	-	-	SEL1 repeat protein	2.67401	2.43678
SJAG_03189	SPCC1906.02c		cue3	CUE domain protein Cue3 (predicted)	2.67041	2.33993
SJAG_03837	SPBC365.12c		ish1	LEA domain protein	2.65712	2.77776
SJAG_03062	SPBC32H8.09		wdr8	WD repeat protein, human WDR8 family	2.6489	2.56818
SJAG_01925	SPCC1235.10c		sec6	exocyst complex subunit Sec6	2.61495	2.35039
SJAG_03827	SPAC1039.09		-	amino acid transporter family	2.614	2.53221
SJAG_03258	SPBC1685.05		htr11	serine protease (predicted)	2.61302	2.34785
SJAG_04861	SPBC660.09		mug168	Schizosaccharomyces specific protein Mug168	2.60794	3.02865
SJAG_00239	SPAC1F8.06		-	cell surface glycoprotein, flocculin, GLEYA adhesin domain	2.60176	2.70033
SJAG_01116	SPBC23G7.06c		nvj2	conserved eukaryotic protein	2.60093	2.66896
SJAG_04770	SPAC1006.05c		och1	alpha-1,6-mannosyltransferase Och1	2.59807	2.16885
SJAG_00489	SPBC21C3.12c		-	DUF953 family protein	2.59407	2.49962
SJAG_01518	SPAC2F7.17		mrf1	mitochondrial peptide chain release factor (predicted)	2.59006	2.01035
SJAG_01401	SPAPB2B4.03		cig2	G1/S-specific B-type cyclin Cig2	2.58749	2.47291
SJAG_03652	SPAC17A2.01		-	MFS transporter superfamily	2.58723	3.84836
SJAG_00275	SPBC83.13		yhm2	mitochondrial tricarboxylic acid transporter	2.58628	2.74471
SJAG_04343	SPAC1B3.11c		ypt4	GTPase Ypt4	2.57678	2.76422
SJAG_04659	SPCC70.09c		mug9	conserved fungal protein	2.57504	2.18123
SJAG_01216	SPBC32F12.03c		gpx1	glutathione peroxidase Gpx1	2.56849	2.55717
SJAG_02646	SPBC29A3.18		cyt1	cytochrome c1 Cyt1 (predicted)	2.56629	2.52171
SJAG_04696	SPBP22H7.09c		mis15	kinetochore protein Mis15	2.56394	2.51585
SJAG_03800	-	-	-	Schizosaccharomyces japonicus specific protein	2.56128	2.24639
SJAG_00067	SPAC144.09c		sfc2	RNA polymerase III transcription factor TFIIIA	2.56013	3.07101
SJAG_03840	SPBC365.09c		kin17	human KIN homolog	2.55899	2.10976
SJAG_03714	SPAC513.02		-	phosphoglycerate mutase family	2.55717	3.14408
SJAG_04664	SPAC959.06c		-	alpha/beta hydrolase fold	2.55007	2.30918
SJAG_04498	SPAC4F8.13c		rng2	IQGAP	2.52651	2.53024
SJAG_02975	SPAC25B8.07c		rcf1	hypoxia induced family protein	2.52485	2.56877
SJAG_02016	SPAC26F1.14c		aif1	apoptosis-inducing factor homolog Aif1	2.5242	2.16867
SJAG_03149	SPBC4C3.08		otg2	acetylglucosaminyltransferase (predicted)	2.52397	2.38271
SJAG_01086	SPCC1322.10		knh2	cell wall protein Pwp1	2.5005	2.43191
SJAG_00372	SPBC713.11c		pmp3	plasma membrane proteolipid Pmp3	2.49962	2.58758
SJAG_03647	-	-	-	zinc finger C2H2-type	2.49932	2.6844
SJAG_02435	SPAC25H1.09		mde5	alpha-amylase homolog Mde5	2.49694	2.24157
SJAG_04078	SPBC17D1.17		tam11	Schizosaccharomyces specific protein Tam11	2.49527	2.26341
SJAG_00270	SPBC83.16c		-	conserved eukaryotic protein	2.49177	2.42284
SJAG_01072	SPCC338.12		pbi2	subtilisin cleaved region related protein (predicted)	2.4851	2.40838
SJAG_05336	-	-	-	dubious	2.48296	2.12516
SJAG_02432	SPAC4A8.04		isp6	vacuolar serine protease Isp6	2.48029	2.55481
SJAG_01146	SPCC4B3.12		set9	histone lysine methyltransferase Set9	2.46935	2.12633
SJAG_02716	SPAC607.09c		btn1	battenin CLN3 family protein	2.45437	2.45202
SJAG_03450	SPAC14C4.04		-	hypothetical protein	2.45208	2.48835
SJAG_01255	SPBC19C7.04c		-	conserved fungal protein	2.43655	2.39716
SJAG_01820	SPCC1840.09		coq11	NAD dependent epimerase/dehydratase family protein	2.43445	2.60162
SJAG_00240	SPAC5H10.06c		-	alcohol dehydrogenase Adh4-like	2.43317	2.85561
SJAG_02146	SPCC162.02c		-	AMP-binding dehydrogenase	2.42188	2.45461
SJAG_06111	-	-	-	Schizosaccharomyces japonicus specific protein with 2 predicted transmembrane domains	2.41347	3.01552
SJAG_04152	SPBC947.15c		ndi1	NADH dehydrogenase	2.41346	2.44581
SJAG_01273	-		-	Schizosaccharomyces japonicus specific protein	2.41159	2.03219
SJAG_00540	SPBC29A3.08		pof4	elongin-A, F-box protein Pof4	2.40983	2.25412
SJAG_01085	SPCC1322.09		-	conserved fungal protein	2.39628	2.43765
SJAG_05265	SPAC25H1.02		jmj1	Jmj1 protein	2.39398	2.30335
SJAG_01527	SPAC328.07c		bsd1	heavy metal ion homeostasis protein (predicted)	2.39313	2.34113
SJAG_04198	SPCC24B10.15		swt1	RNA endoribonuclease involved in mRNP quality control	2.38813	2.21532
SJAG_02527	SPCC1183.05c		lig4	DNA ligase Lig4	2.38356	2.26943
SJAG_03599	SPAC57A10.14		sgf11	SAGA complex subunit Sgf11 (predicted)	2.38266	2.42253
SJAG_02626	SPCC736.15		pil1	protein kinase inhibitor associated with endocytosis (predicted)	2.37902	2.39174
SJAG_01648	SPAC3G6.06c		rad2	FEN-1 endonuclease	2.37358	2.34884
SJAG_04987	SPAC6B12.03c		bit2	HbrB family protein	2.36211	2.48225
SJAG_05314	SPCC1620.13		-	phosphoglycerate mutase family	2.35868	2.3414
SJAG_04671	SPAC694.06c		mrc1	mediator of replication checkpoint 1	2.3415	2.62748
SJAG_03203	-		-	transmembrane protein GPR107/GPR108-like	2.33398	2.33555
SJAG_02885	SPAC1639.01c		elo1	GNS1/SUR4 family protein	2.32658	2.71125
SJAG_04045	-	-	-	Schizosaccharomyces japonicus specific protein	2.32225	2.0856
SJAG_05233	-	-	-	dubious	2.31692	5.69599
SJAG_02414	SPBP8B7.24c		atg8	autophagy associated protein Atg8	2.30371	2.08393
SJAG_01033	SPAC23D3.12		-	MFS transporter superfamily	2.29907	2.2916
SJAG_02286	SPAC1093.06c		dhc1	dynein heavy chain Dhc1	2.29419	2.06806
SJAG_01541	SPAC3A11.09		sod22	plasma membrane alkali metal cation/H+ antiporter Sod22	2.29383	2.74973
SJAG_04417	SPCP31B10.06		tcb2	C2 domain protein	2.28412	2.54352
SJAG_00020	-	YLL063C	-	CoA-dependent acyltransferase superfamily (predicted)	2.27955	2.53745
SJAG_01239	SPAC4H3.07c		rdl2	protein phosphatase Fmp31 (predicted)	2.27227	2.33367
SJAG_01505	SPAC5D6.09c		mug86	acetate transporter (predicted)	2.24219	2.16037
SJAG_04319	SPAC22A12.10		ept1	diacylglycerol cholinephosphotranferase/ diacylglycerol ethanolaminesphotranferase (predicted)	2.22849	2.25025
SJAG_02486	SPCC1442.01		ste6	guanyl-nucleotide exchange factor Ste6	2.22124	2.50089
SJAG_03456	SPAC17H9.12c		cyc2	NADH-cytochrome reductase	2.22081	2.38672
SJAG_02873	SPAC29B12.02c		set2	histone lysine methyltransferase Set2	2.21944	2.17914
SJAG_04312	SPBC106.10		pka1	cAMP-dependent protein kinase catalytic subunit Pka1	2.21598	2.1298
SJAG_05329	SPBC106.09		cut4	anaphase-promoting complex subunit Apc1	2.21449	2.1664
SJAG_01407	SPAPB8E5.04c		npc2	Niemann-Pick disease type C2 protein hE1 homolog	2.2058	2.21026
SJAG_04823	SPCC757.07c		ctt1	catalase	2.19866	2.11936
SJAG_04227	SPCC63.14		eis1	conserved fungal protein	2.19037	2.16583
SJAG_00026	-	-	pll10	PLLLP motif protein	2.17621	2.55701
SJAG_02441	SPAC25H1.03		atg101	meiotically upregulated gene Mug66	2.17479	2.18297
SJAG_02504	SPCC1442.08c		cox12	cytochrome c oxidase subunit VIb (predicted)	2.17414	2.13798
SJAG_06002	SPCC417.16		-	NDUFA4 mitochondrial complex associated	2.17211	3.35057
SJAG_03993	SPBC146.05c		cwf25	complexed with Cdc5 protein Cwf25	2.16294	2.09143
SJAG_02068	SPBC14C8.15		-	triglyceride lipase-cholesterol esterase (predicted)	2.15226	2.10921
SJAG_01631	SPBP4H10.14c		-	sequence orphan	2.14749	2.14795
SJAG_02692	SPAC3C7.09		set8	lysine methyltransferase Set8 (predicted)	2.14098	2.03457
SJAG_02792	-	-	-	Schizosaccharomyces japonicus specific protein	2.14064	2.42272
SJAG_00046	SPAC144.19		prl46	Schizosaccharomyces specific protein	2.14063	2.27642
SJAG_02883	SPAC1639.02c		trk2	potassium ion transporter Trk2	2.13512	2.44592
SJAG_05153	SPBC23G7.09		-	mating-type transcription factor (Mc-like)	2.11507	2.05501
SJAG_01306	-	-	-	Schizosaccharomyces japonicus specific protein with predicted signal peptide	2.11442	2.43847
SJAG_05344	-	-	-	zinc finger, Sec23/Sec24-type	2.11269	2.16835
SJAG_03175	SPBC16G5.03		mrz1	ubiquitin-protein ligase E3 (predicted)	2.1086	2.38728
SJAG_00472	SPBC21C3.20c		git1	C2 domain protein Git1	2.10445	2.10903
SJAG_02492	SPCC1450.12		-	conserved fungal protein	2.10044	2.07641
SJAG_02968	SPBP26C9.03c		fet4	iron/zinc ion transporter (predicted)	2.09998	2.18912
SJAG_05288	SPBC32H8.11		mei4	meiotic forkhead transcription factor Mei4	2.08421	2.62953
SJAG_01368	SPAC1805.09c		fmt1	methionyl-tRNA formyltransferase Fmt1 (predicted)	2.07557	2.01842
SJAG_03155	SPBC776.07		mam33	mitochondrial Mam33 family protein	2.06693	2.0703
SJAG_03549	SPBC8D2.11		-	sequence orphan	2.06196	2.08071
SJAG_03259	SPBC1685.04		-	sequence orphan	2.05949	2.25503
SJAG_03331	SPAPB17E12.09		-	conserved protein, expressed during meiotic cell cycle, possibly related to metazoan RAB11FIP4 family	2.05223	2.27522
SJAG_04738	SPAC4G8.09		-	mitochondrial leucine-tRNA ligase (predicted)	2.05114	2.43462
SJAG_03765	-	-	-	transposon fragment	2.03238	5.27716
SJAG_00570	SPBC713.07c		-	vacuolar polyphosphatase (predicted)	2.02664	2.27825
SJAG_00309	SPBC887.01		adi1	acireductone dioxygenase family	2.0262	2.01163
SJAG_03782	SPAC9E9.15		-	CIA30 family protein	2.02257	2.22098
SJAG_03942	SPCC622.08c		hta1	histone H2A alpha	2.01648	2.10154
SJAG_03958	SPAC2F3.05c		-	xylose and arabinose reductase (predicted)	2.00635	2.0985
SJAG_03646	SPBC2D10.05		exg3	glucan 1,3-beta-glucosidase Exg3	2.00474	2.12914
SJAG_05242	-	-	wcs2	blue light signalling transcription factor, zf-GATA type Wcs2	2.00354	2.07606
