# Supplementary material for: The nuclear poly(A)-binding protein Pab2/PABPN1 promotes heterochromatin assembly through the formation of Pab2 nuclear condensates
Source: PLoS Genet. 2025 Mar 31;21(3):e1011647. doi: 10.1371/journal.pgen.1011647 (PMC12002642; doi:10.1371/journal.pgen.1011647)
Supplement: S2 Table — (XLSX) [file pgen.1011647.s010.xlsx]

## Sheet: S2 Table
S2 Table. Genes downregulated (< 0.5) in pab2Δ
Systematic ID	S. pombe ortholog	gene name	description	pab2∆/WT rep1	pab2∆/WT rep2
SJAG_02135	SPBC32F12.11	-	glyceraldehyde 3-phosphate dehydrogenase, NAD(P) binding domain	0.473869	0.48326
SJAG_02405	SPBP8B7.31	-	acid phosphatase (predicted)	0.485759	0.488216
SJAG_02458	SPAC15A10.02	taf12	transcription factor TFIID complex subunit A/ SAGA complex subunit (predicted)	0.3611	0.35288
SJAG_05268	SPAC8C9.19	emr1	conserved fungal protein	0.275825	0.376939
SJAG_02569	SPAC2H10.01	-	transcription factor, zf-fungal binuclear cluster type (predicted)	0.470407	0.44044
SJAG_02580	SPAC1039.02	-	extracellular 5'-nucleotidase, human NT5E family	0.378268	0.398586
SJAG_02734	SPAC3G9.11c	-	pyruvate decarboxylase family protein	0.30857	0.320192
SJAG_02812	SPBC336.10c	tif512	translation elongation factor eIF5A	0.339717	0.333017
SJAG_02871	SPAC1071.08	rpp203	60S acidic ribosomal protein P2C subunit	0.39494	0.40203
SJAG_02874	SPAC29B12.03	spd1	ribonucleotide reductase (RNR) inhibitor	0.392729	0.425147
SJAG_01066	SPCC132.03	-	Schizosaccharomyces specific protein	0.406477	0.453372
SJAG_01019	SPCC777.09c	arg1	acetylornithine aminotransferase	0.446715	0.457181
SJAG_01018	SPCC777.10c	ubc12	NEDD8-conjugating enzyme Ubc12	0.343182	0.474048
SJAG_00981	SPAC2E1P3.05c	cbm1	fungal cellulose binding domain protein	0.171529	0.2007
SJAG_00708	-	pll17	PLLLP motif protein	0.437619	0.462932
SJAG_00635	SPAC4G9.10	arg3	ornithine carbamoyltransferase Arg3	0.358551	0.39497
SJAG_00634	SPAC4G9.11c	cmb1	cytosine-mismatch binding protein 1	0.480542	0.426651
SJAG_00531	SPAC227.12	rna4	U4/U6 x U5 tri-snRNP complex subunit Prp4 family (predicted)	0.344143	0.392778
SJAG_00522	SPAC328.09	-	mitochondrial 2-oxoadipate and 2-oxoglutarate transporter (predicted)	0.305169	0.320381
SJAG_00412	SPBC215.08c	arg4	arginine specific carbamoyl-phosphate synthase Arg4 (predicted)	0.379163	0.344402
SJAG_00370	SPBC713.12	erg1	squalene monooxygenase Erg1 (predicted)	0.497995	0.486838
SJAG_00359	SPAC23H4.06	gln1	glutamate-ammonia ligase Gln1	0.341872	0.346365
SJAG_05413	SPAC18B11.09c	-	serine O-acetyltransferase activity	0.240951	0.221877
SJAG_05182	SPBC460.05	-	MFS transporter superfamily	0.117411	0.114315
SJAG_00107	SPBC2G2.04c	mmf1	YjgF family protein Mmf1	0.389681	0.384448
SJAG_00106	SPBC2G2.08	ade9	C-1-tetrahydrofolatesynthase/methylenetetrahydrofolatedehydrogenase/methylenetetrahydrofolatecyclohydrolase/formyltetrahydrofolatesynthetase	0.491295	0.495266
SJAG_00084	SPAC1782.11	met14	adenylyl-sulfate kinase (predicted)	0.470283	0.443639
SJAG_00038	SPAC1F7.12	yak3	aldose reductase YakC	0.182538	0.182808
SJAG_00036	SPAC1F7.10	-	hydantoin racemase family (predicted)	0.177155	0.189732
SJAG_00035	SPAC1F7.09c	dal2	allantoicase (predicted)	0.209468	0.205282
SJAG_00004	SPBC725.06c	-	serine/threonine protein kinase Ppk31 (predicted)	0.395188	0.497382
SJAG_05173	SPAC212.06c	-	RecQ type DNA helicase	0.233025	0.0886915
SJAG_02945	SPBC32F12.11	-	glyceraldehyde 3-phosphate dehydrogenase, NAD(P) binding domain	0.44977	0.459139
SJAG_02987	-	-	cell surface glycoprotein, flocculin, Flo11-related	0.452196	0.451324
SJAG_03013	SPAC19G12.03	cda1	chitin deacetylase Cda1	0.163729	0.178114
SJAG_03196	-	-	alcohol dehydrogenase (unknown specificity)	0.444349	0.424785
SJAG_03197	SPAC3G9.03	rpl23a	60S ribosomal protein L23	0.480786	0.469675
SJAG_03266	SPCC622.12c	gdh1	NADP-specific glutamate dehydrogenase Gdh1 (predicted)	0.286489	0.295526
SJAG_03293	SPAC1002.12c	-	succinate-semialdehyde dehydrogenase (predicted)	0.248839	0.249485
SJAG_03433	SPBC18H10.04c	sce3	transaltion initiation factor (predicted)	0.188695	0.192047
SJAG_03434	SPAC19D5.07	uga1	4-aminobutyrate aminotransferase (GABA transaminase)	0.24649	0.25081
SJAG_03475	SPBC27.08c	sua1	sulfate adenylyltransferase	0.42627	0.432385
SJAG_03565	SPBC1A4.04	-	candidate S. pombe SPBC1A4.04 ortholog, syntenic position, intrinsically disordered protein	0.407111	0.473438
SJAG_03608	SPCC1235.14	-	plasma membrane sugar transporter family	0.438595	0.435196
SJAG_03614	SPBC23E6.10c	mri1	methylthioribose-1-phosphate isomerase (predicted)	0.453771	0.455591
SJAG_03759	-	-	histidine phosphatase superfamily protein	0.438768	0.477283
SJAG_04927	SPBC800.11	-	inosine-uridine preferring nucleoside hydrolase	0.149167	0.139365
SJAG_16156	-	-	rRNA gene	0.306693	0.492467
SJAG_04365	-	-	SERF, N-terminal (4F5-like)	0.375428	0.366967
SJAG_04364	SPAC6G10.10c	-	human hmmtag2 homolog	0.426302	0.433549
SJAG_04334	SPAC24H6.04	hxk1	hexokinase 1	0.451659	0.480326
SJAG_04300	SPCC285.04	-	transthyretin (predicted)	0.331402	0.2865
SJAG_04299	SPCC1223.09	uro1	uricase (predicted)	0.0952471	0.0977039
SJAG_04298	SPCC576.02	-	hydantoin racemase family (predicted)	0.391647	0.365624
SJAG_04297	SPCC576.01c	xan1	sulfonate dioxygenase (predicted)	0.401954	0.40259
SJAG_04192	SPCC24B10.21	tpi1	triosephosphate isomerase	0.495464	0.497284
SJAG_04185	SPBC16D10.06	zrt1	ZIP zinc transporter Zrt1	0.237796	0.234799
SJAG_04136	SPCPB1C11.01	amt1	ammonium transporter Amt1	0.43265	0.444619
SJAG_04135	SPCC74.04	-	amino acid permease, unknown 15	0.242363	0.255579
SJAG_04014	SPBC3B9.19	mge1	mitochondrial GrpE domain chaperone protein	0.380272	0.466572
SJAG_03977	SPBP35G2.12	ysa1	ADP-ribose diphosphatase (predicted)	0.43276	0.413796
SJAG_03861	SPAC13G6.06c	gcv2	glycine cleavage complex subunit P (predicted)	0.488527	0.460864
SJAG_16458	-	-	retrotransposon gag domain	0.355668	0.442276
SJAG_04718	SPAC869.10c	put4	proline specific permease (predicted)	0.365378	0.417881
SJAG_04714	SPAC1399.03	-	uracil permease	0.252779	0.249102
SJAG_04713	SPAC1399.04c	uck2	uracil phosphoribosyltransferase (predicted)	0.102683	0.111458
SJAG_04711	SPAC1002.19	urg1	GTP cyclohydrolase II (predicted)	0.0171216	0.0161261
SJAG_04710	SPAC1002.18	urg3	DUF1688 family protein	0.068546	0.0689928
SJAG_04709	SPAC1002.17c	urg2	uracil phosphoribosyltransferase (predicted)	0.0174062	0.0136548
SJAG_04693	SPBP22H7.06	nrk1	nicotinamide riboside kinase (predicted)	0.470924	0.439096
SJAG_04684	SPBC409.20c	psh3	ER chaperone SHR3 homologue Psh3	0.468659	0.439688
SJAG_04499	SPAC4F8.14c	hcs1	3-hydroxy-3-methylglutaryl-CoA synthase	0.483585	0.496891
SJAG_01248	SPAC8C9.05	dtd1	D-Tyr-tRNA deacylase (predicted)	0.219348	0.17996
SJAG_01414	SPCC13B11.01	-	alcohol dehydrogenase, Adh1-like	0.478963	0.47339
SJAG_01461	SPBC1539.03c	arg41	argininosuccinate lyase	0.4016	0.409437
SJAG_01512	SPAC5D6.01	rps22b	40S ribosomal protein S15a	0.468961	0.465503
SJAG_01693	SPCC584.01c	met10	sulfite reductase NADPH flavoprotein subunit (predicted)	0.402015	0.421935
SJAG_01733	SPAC4F10.14c	btf3	nascent polypeptide-associated complex beta subunit	0.462443	0.461447
SJAG_01859	SPAC23A1.03	apt1	adenine phosphoribosyltransferase (APRT) (predicted)	0.452972	0.438601
SJAG_01867	SPAC19G12.17	erh1	enhancer of rudimentary homolog Erh1	0.431842	0.455969
SJAG_01881	SPAC1093.02	pdx3	pyridoxamine 5'-phosphate oxidase (predicted)	0.360412	0.341361
SJAG_01968	-	-	aspartic peptidase domain superfamily	0.402883	0.402495
SJAG_02009	SPAC26F1.06	gpm1	monomeric 2,3-bisphosphoglycerate (BPG)-dependent phosphoglycerate mutase (PGAM), Gpm1	0.390402	0.401509
