# Supplementary material for: The nuclear poly(A)-binding protein Pab2/PABPN1 promotes heterochromatin assembly through the formation of Pab2 nuclear condensates
Source: PLoS Genet. 2025 Mar 31;21(3):e1011647. doi: 10.1371/journal.pgen.1011647 (PMC12002642; doi:10.1371/journal.pgen.1011647)
Supplement: S3 Table — (XLSX) [file pgen.1011647.s011.xlsx]

## Sheet: S3 Table
S3 Table. GO analysis of genes with expression increased (> 2) in pab2Δ mutants
GO	Category	Description	Count	%	Log10(P)
GO:1901701	GO Biological Processes	cellular response to oxygen-containing compound	9	3.95	-3.6
GO:0006091	GO Biological Processes	generation of precursor metabolites and energy	15	6.58	-3.59
GO:0030154	GO Biological Processes	cell differentiation	9	3.95	-3.33
GO:0051321	GO Biological Processes	meiotic cell cycle	22	9.65	-3.28
GO:0006112	GO Biological Processes	energy reserve metabolic process	4	1.75	-2.97
GO:0006303	GO Biological Processes	double-strand break repair via nonhomologous end joining	4	1.75	-2.81
GO:0005975	GO Biological Processes	carbohydrate metabolic process	13	5.7	-2.6
GO:0046349	GO Biological Processes	amino sugar biosynthetic process	3	1.32	-2.36
GO:0007129	GO Biological Processes	homologous chromosome pairing at meiosis	3	1.32	-2.36
GO:0010972	GO Biological Processes	negative regulation of G2/M transition of mitotic cell cycle	7	3.07	-2.31
GO:0006811	GO Biological Processes	monoatomic ion transport	12	5.26	-2.19
GO:0009743	GO Biological Processes	response to carbohydrate	3	1.32	-2.06
