# Supplementary material for: The nuclear poly(A)-binding protein Pab2/PABPN1 promotes heterochromatin assembly through the formation of Pab2 nuclear condensates
Source: PLoS Genet. 2025 Mar 31;21(3):e1011647. doi: 10.1371/journal.pgen.1011647 (PMC12002642; doi:10.1371/journal.pgen.1011647)
Supplement: S4 Table — (XLSX) [file pgen.1011647.s012.xlsx]

## Sheet: S4 Table
S4 Table. GO analysis of genes with decreased expression (< 0.5) in pab2Δ mutants
GO	Category	Description	Count	%	Log10(P)
GO:0006520	GO Biological Processes	amino acid metabolic process	14	21.21	-6.75
GO:0009084	GO Biological Processes	glutamine family amino acid biosynthetic process	5	7.58	-5.47
GO:0000050	GO Biological Processes	urea cycle	3	4.55	-3.76
GO:0006790	GO Biological Processes	sulfur compound metabolic process	7	10.61	-3.27
GO:0009220	GO Biological Processes	pyrimidine ribonucleotide biosynthetic process	3	4.55	-3.05
GO:0009063	GO Biological Processes	amino acid catabolic process	4	6.06	-2.72
