# Supplementary material for: The nuclear poly(A)-binding protein Pab2/PABPN1 promotes heterochromatin assembly through the formation of Pab2 nuclear condensates
Source: PLoS Genet. 2025 Mar 31;21(3):e1011647. doi: 10.1371/journal.pgen.1011647 (PMC12002642; doi:10.1371/journal.pgen.1011647)
Supplement: S5 Table — (XLSX) [file pgen.1011647.s013.xlsx]

## Sheet: S5 Table
S5 Table. Genes upregulated (> 2) in clr4-1
Systematic ID	S. pombe ortholog	gene name	description	clr4-1/WT rep1	clr4-1/WT rep2
SJAG_01096	SPAC1039.01	-	amino acid/polyamine transporter (predicted)	11.4592	9.55293
SJAG_01093	-	gpp7	S. japonicus specific family with GPPY motif and periodic tyrosine	4.78186	9.7926
SJAG_06576	SPAC3H8.08c	-	DNA-binding transcription factor, zf-fungal binuclear cluster type (predicted)	3.76726	4.00606
SJAG_02133	SPAC1039.01	-	amino acid/polyamine transporter (predicted)	2.08772	3.62454
SJAG_02675	-	pll7	PLLLP motif protein	2.32631	11.0167
SJAG_02710	-	-	Schizosaccharomyces specific family with conserved tryptophan	3.38098	2.80717
SJAG_02780	SPAC1B3.15c	-	transmembrane transporter	2.03971	2.0401
SJAG_06588	SPBC23E6.08	rgp1	Rab-specific(Ryh1/Ypt6) Ric1-Rgp1 guanyl-nucleotide exchange factor subunit Rgp1/Sat1	2.53094	2.56638
SJAG_00703	SPBC26H8.16	sdh8	mitochondrial protein, DUF1674 family	6.64658	3.53167
SJAG_00179	SPCC191.09c	-	glutathione S-transferase	3.54911	3.01131
SJAG_00110	SPAC27D7.09c	-	But2 family protein	2.54786	2.03967
SJAG_00109	SPAC26A3.01	-	aspartic peptidase domain superfamily	2.06783	2.00304
SJAG_05178	-	-	MFS transporter superfamily	2.41247	8.01213
SJAG_00050	-	-	Schizosaccharomyces japonicus specific protein	4.82494	2.00303
SJAG_00042	-	-	kinesin-like protein	2.40016	2.39946
SJAG_00025	-	gpp4	S. japonicus specific family with GPPY motif and periodic tyrosine	12.9239	4.60698
SJAG_00015	SPAC1039.01	-	amino acid/polyamine transporter (predicted)	3.3315	2.70722
SJAG_05354	-	-	zinc finger C2H2-type	33.5284	42.9221
SJAG_05353	SPAC212.06c	-	RecQ type DNA helicase	45.5355	14.1832
SJAG_00007	-	-	zinc finger C2H2-type	2.50317	2.09693
SJAG_05173	SPAC212.06c	-	RecQ type DNA helicase	40.2604	33.5875
SJAG_02940	-	-	CoA-dependent acyltransferase superfamily (predicted)	3.54486	3.71993
SJAG_02944	-	gpp5	S. japonicus specific family with GPPY motif and periodic tyrosine	6.2035	3.5053
SJAG_02946	SPAC1039.09	-	amino acid transporter family	3.40143	3.81737
SJAG_03525	SPBC16E9.17c	rem1	meiosis-specific cyclin Rem1	3.61871	6.00908
SJAG_03605	SPCC1235.12c	mug146	Schizosaccharomyces specific protein Mug46	2.39868	2.48652
SJAG_06534	SPAC222.17	-	conserved fungal protein	2.36324	3.25493
SJAG_04303	SPAC17A5.18c	rec25	meiotic recombination protein Rec25	3.48577	3.77041
SJAG_03827	SPAC1039.09	-	amino acid transporter family	3.80974	3.88872
SJAG_16458	-	-	retrotransposon gag domain	23.508	16.6652
SJAG_03766	-	-	transposon fragment	738.216	572.866
SJAG_03765	-	-	transposon fragment	39.4519	84.6281
SJAG_04801	-	pll5	PLLLP motif protein	3.10175	9.01359
SJAG_04574	SPBC428.08c	clr4	histone H3 methyltransferase Clr4	2.09437	2.45328
SJAG_04470	SPBC19F8.01c	spn7	septin Spn7	2.74901	5.37271
SJAG_01553	-	-	zinc finger C2H2-type	3.21663	3.6305
SJAG_01644	SPAC3G6.11	chl1	ATP-dependent DNA helicase Chl1	2.18376	2.05432
SJAG_01690	SPAC521.03	-	short chain dehydrogenase, human DHRS7 family	2.2855	3.47192
SJAG_01850	SPAC521.03	-	short chain dehydrogenase, human DHRS7 family	2.90292	2.08888
SJAG_01903	SPCC70.03c	put1	proline dehydrogenase (predicted)	3.16637	4.00607
SJAG_05250	-	-	Schizosaccharomyces japonicus specific protein	3.03395	2.6519
SJAG_01970	SPBC21H7.03c	-	histidine phosphatase superfamily protein	2.38959	2.18601
SJAG_05118	-	-	transposon related zinc knuckle and gag-polyprotein aspartyl protease	139.874	481.73
SJAG_06641	-	-	chromo/chromo shadow domain family	539.704	320.485
SJAG_06637	-	-	transposon fragment	205.468	113.137
SJAG_05143	-	-	retrotransposon gag domain	850.912	233.103
SJAG_05105	SPAC212.06c	-	RecQ type DNA helicase	34.6099	26.6783
