# Supplementary material for: The nuclear poly(A)-binding protein Pab2/PABPN1 promotes heterochromatin assembly through the formation of Pab2 nuclear condensates
Source: PLoS Genet. 2025 Mar 31;21(3):e1011647. doi: 10.1371/journal.pgen.1011647 (PMC12002642; doi:10.1371/journal.pgen.1011647)
Supplement: S6 Table — (XLSX) [file pgen.1011647.s014.xlsx]

## Sheet: S6 Table
S6 Table. Genes downregulated (< 0.5) in clr4-1
Systematic ID	S. pombe ortholog	gene name	description	clr4-1/WT rep1	clr4-1/WT rep2
SJAG_02124	-	-	cobalamin (vitamin B12) biosynthesis CobW-like protein	0.260026	0.314085
SJAG_02142	SPAPB1A11.03	-	cytochrome b2 (L-lactate cytochrome-c oxidoreductase) (predicted)	0.393778	0.441909
SJAG_02205	SPAC23A1.14c	-	uncharacterised trans-sulfuration enzyme (predicted)	0.457368	0.43594
SJAG_02432	SPAC4A8.04	isp6	vacuolar serine protease Isp6	0.417411	0.431846
SJAG_02438	-	-	dubious, 5' UTR of Atp19	0.413567	0.445119
SJAG_02569	SPAC2H10.01	-	transcription factor, zf-fungal binuclear cluster type (predicted)	0.3664	0.370829
SJAG_02788	SPAC1F12.04c	-	conserved fungal protein	0.461071	0.42169
SJAG_00981	SPAC2E1P3.05c	cbm1	fungal cellulose binding domain protein	0.129239	0.0974854
SJAG_00789	SPCPB16A4.07	smp4	Stm1/Oga1 family protein Smp4	0.354158	0.450192
SJAG_00636	SPAC4G9.09c	arg11	N-acetyl-gamma-glutamyl-phosphate reductase/acetylglutamate kinase	0.423559	0.444674
SJAG_00635	SPAC4G9.10	arg3	ornithine carbamoyltransferase Arg3	0.156138	0.158015
SJAG_05413	SPAC18B11.09c	-	serine O-acetyltransferase activity	0.454993	0.355053
SJAG_00262	SPAPB1A10.14	pof15	F-box protein	0.3886	0.403807
SJAG_05404	-	-	Schizosaccharomyces japonicus specific protein	0.0984681	0.400607
SJAG_05182	SPBC460.05	-	MFS transporter superfamily	0.157792	0.158825
SJAG_00145	SPAC27D7.03c	mei2	RNA-binding protein involved in meiosis Mei2	0.410586	0.40347
SJAG_00124	-	-	NRG1-like transcriptional repressor, zinc finger C2H2-type	0.364911	0.483489
SJAG_00038	SPAC1F7.12	yak3	aldose reductase YakC	0.418807	0.414323
SJAG_00036	SPAC1F7.10	-	hydantoin racemase family (predicted)	0.337982	0.322901
SJAG_00035	SPAC1F7.09c	dal2	allantoicase (predicted)	0.405078	0.418273
SJAG_02955	SPCC777.04	dip5	amino acid transmembrane transporter Dip5	0.421519	0.331791
SJAG_05287	SPAC19G12.04	dal1	ureidoglycolate hydrolase (predicted)	0.431153	0.376672
SJAG_03013	SPAC19G12.03	cda1	chitin deacetylase Cda1	0.181879	0.184345
SJAG_03293	SPAC1002.12c	-	succinate-semialdehyde dehydrogenase (predicted)	0.224813	0.221202
SJAG_03434	SPAC19D5.07	uga1	4-aminobutyrate aminotransferase (GABA transaminase)	0.171569	0.175598
SJAG_06204	-	-	Schizosaccharomyces japonicus specific protein/dubious	0.258479	0.166919
SJAG_03608	SPCC1235.14	-	plasma membrane sugar transporter family	0.402912	0.405009
SJAG_04430	SPAC167.06c	mug143	sequence orphan	0.403142	0.47843
SJAG_04300	SPCC285.04	-	transthyretin (predicted)	0.138884	0.217721
SJAG_04299	SPCC1223.09	uro1	uricase (predicted)	0.0890413	0.0954546
SJAG_04298	SPCC576.02	-	hydantoin racemase family (predicted)	0.345388	0.374778
SJAG_04297	SPCC576.01c	xan1	sulfonate dioxygenase (predicted)	0.148237	0.112289
SJAG_04136	SPCPB1C11.01	amt1	ammonium transporter Amt1	0.37415	0.360146
SJAG_04135	SPCC74.04	-	amino acid permease, unknown 15	0.167604	0.171837
SJAG_04043	SPAC13F5.07c	hpz2	sequence orphan	0.37964	0.294116
SJAG_04009	SPBC32C12.02	ste11	transcription factor Ste11	0.279436	0.249286
SJAG_03861	SPAC13G6.06c	gcv2	glycine cleavage complex subunit P (predicted)	0.384166	0.388807
SJAG_04828	SPCC757.11c	-	MFS transporter superfamily	0.454096	0.437724
SJAG_04827	SPAC1039.06	-	alanine racemase (predicted)	0.415668	0.387698
SJAG_06616	-	pll1	PLLLP motif protein	0.243275	0.231119
SJAG_04798	-	pll8	PLLLP motif protein	0.318129	0.300454
SJAG_04730	SPAC664.13	-	candidate S. pombe SPAC664.13 ortholog, syntenic position, intrinsically disordered protein	0.439114	0.450683
SJAG_04718	SPAC869.10c	put4	proline specific permease (predicted)	0.247449	0.228811
SJAG_04715	SPAC1399.02	-	membrane transporter	0.487536	0.397842
SJAG_04714	SPAC1399.03	-	uracil permease	0.203272	0.183963
SJAG_04713	SPAC1399.04c	uck2	uracil phosphoribosyltransferase (predicted)	0.156997	0.144437
SJAG_04711	SPAC1002.19	urg1	GTP cyclohydrolase II (predicted)	0.109613	0.10631
SJAG_04710	SPAC1002.18	urg3	DUF1688 family protein	0.157842	0.164655
SJAG_04709	SPAC1002.17c	urg2	uracil phosphoribosyltransferase (predicted)	0.166647	0.184824
SJAG_04637	SPAP7G5.06	-	amino acid permease, unknown 4	0.467707	0.471344
SJAG_01136	SPBC1711.12	ppp16	serine protease (predicted)	0.463059	0.442251
SJAG_01432	SPACUNK4.10	gor1	hydroxyacid dehydrogenase (predicted)	0.462471	0.482307
SJAG_01461	SPBC1539.03c	arg41	argininosuccinate lyase	0.360023	0.344652
SJAG_01689	-	-	Schizosaccharomyces japonicus specific protein family, in between Wcy	0.395319	0.13534
SJAG_01725	SPBC2F12.09c	atf21	transcription factor Atf21	0.267244	0.316768
SJAG_01968	-	-	aspartic peptidase domain superfamily	0.263202	0.271657
SJAG_01983	SPBC13A2.04c	ptr2	PTR family peptide transporter	0.23201	0.0896879
