# Supplementary material for: The nuclear poly(A)-binding protein Pab2/PABPN1 promotes heterochromatin assembly through the formation of Pab2 nuclear condensates
Source: PLoS Genet. 2025 Mar 31;21(3):e1011647. doi: 10.1371/journal.pgen.1011647 (PMC12002642; doi:10.1371/journal.pgen.1011647)
Supplement: S7 Table — (XLSX) [file pgen.1011647.s015.xlsx]

## Sheet: S7 Table
S7 Table. Genes upregulated (> 2) in both pab2Δ and clr4-1
Systematic ID	S. pombe ortholog	gene name	description	pab2∆/WT rep1	pab2∆/WT rep2	clr4-1/WT rep1	clr4-1/WT rep2
SJAG_01096	SPAC1039.01	-	amino acid/polyamine transporter (predicted)	97.1822	105.234	11.4592	9.55293
SJAG_01093	-	gpp7	S. japonicus specific family with GPPY motif and periodic tyrosine	21.4798	26.6929	4.78186	9.7926
SJAG_06576	SPAC3H8.08c	-	DNA-binding transcription factor, zf-fungal binuclear cluster type (predicted)	13.4433	10.6163	3.76726	4.00606
SJAG_02133	SPAC1039.01	-	amino acid/polyamine transporter (predicted)	8.46572	21.3	2.08772	3.62454
SJAG_02675	-	pll7	PLLLP motif protein	13.2741	52.269	2.32631	11.0167
SJAG_02710	-	-	Schizosaccharomyces specific family with conserved tryptophan	40.2174	33.3669	3.38098	2.80717
SJAG_02780	SPAC1B3.15c	-	transmembrane transporter	6.38155	6.23162	2.03971	2.0401
SJAG_00703	SPBC26H8.16	sdh8	mitochondrial protein, DUF1674 family	16.8253	6.13684	6.64658	3.53167
SJAG_00179	SPCC191.09c	-	glutathione S-transferase	18.2796	15.7821	3.54911	3.01131
SJAG_00110	SPAC27D7.09c	-	But2 family protein	5.63716	4.41294	2.54786	2.03967
SJAG_00109	SPAC26A3.01	-	aspartic peptidase domain superfamily	15.4462	8.47219	2.06783	2.00304
SJAG_05178	-	-	MFS transporter superfamily	6.275	32.1655	2.41247	8.01213
SJAG_00050	-	-	Schizosaccharomyces japonicus specific protein	4.18333	3.51809	4.82494	2.00303
SJAG_00042	-	-	kinesin-like protein	11.0502	13.4442	2.40016	2.39946
SJAG_00025	-	gpp4	S. japonicus specific family with GPPY motif and periodic tyrosine	21.7211	9.75017	12.9239	4.60698
SJAG_02940	-	-	CoA-dependent acyltransferase superfamily (predicted)	15.3083	13.7852	3.54486	3.71993
SJAG_02944	-	gpp5	S. japonicus specific family with GPPY motif and periodic tyrosine	27.9962	10.0517	6.2035	3.5053
SJAG_02946	SPAC1039.09	-	amino acid transporter family	5.45652	5.73967	3.40143	3.81737
SJAG_03525	SPBC16E9.17c	rem1	meiosis-specific cyclin Rem1	32.0187	47.2429	3.61871	6.00908
SJAG_03605	SPCC1235.12c	mug146	Schizosaccharomyces specific protein Mug46	8.88155	9.60111	2.39868	2.48652
SJAG_04303	SPAC17A5.18c	rec25	meiotic recombination protein Rec25	7.6955	7.80486	3.48577	3.77041
SJAG_03827	SPAC1039.09	-	amino acid transporter family	2.614	2.53221	3.80974	3.88872
SJAG_03766	-	-	transposon fragment	3.86154	9.38161	738.216	572.866
SJAG_03765	-	-	transposon fragment	2.03238	5.27716	39.4519	84.6281
SJAG_04801	-	pll5	PLLLP motif protein	19.9513	31.1602	3.10175	9.01359
SJAG_04470	SPBC19F8.01c	spn7	septin Spn7	37.7751	69.6919	2.74901	5.37271
SJAG_01644	SPAC3G6.11	chl1	ATP-dependent DNA helicase Chl1	5.96533	6.01149	2.18376	2.05432
SJAG_01690	SPAC521.03	-	short chain dehydrogenase, human DHRS7 family	20.0191	23.9902	2.2855	3.47192
SJAG_01850	SPAC521.03	-	short chain dehydrogenase, human DHRS7 family	44.8905	33.5727	2.90292	2.08888
SJAG_01903	SPCC70.03c	put1	proline dehydrogenase (predicted)	56.9579	52.2688	3.16637	4.00607
SJAG_01970	SPBC21H7.03c	-	histidine phosphatase superfamily protein	3.28551	3.15643	2.38959	2.18601
