# Supplementary material for: The nuclear poly(A)-binding protein Pab2/PABPN1 promotes heterochromatin assembly through the formation of Pab2 nuclear condensates
Source: PLoS Genet. 2025 Mar 31;21(3):e1011647. doi: 10.1371/journal.pgen.1011647 (PMC12002642; doi:10.1371/journal.pgen.1011647)
Supplement: S8 Table — (XLSX) [file pgen.1011647.s016.xlsx]

## Sheet: S8 Table
S8 Table. Genes downregulated (< 0.5) in both pab2Δ and clr4-1
Systematic ID	S. pombe ortholog	gene name	description	pab2∆/WT rep1	pab2∆/WT rep2	clr4-1/WT rep1	clr4-1/WT rep2
SJAG_02569	SPAC2H10.01	-	transcription factor, zf-fungal binuclear cluster type (predicted)	0.470407	0.44044	0.3664	0.370829	B6K0L3
SJAG_00981	SPAC2E1P3.05c	cbm1	fungal cellulose binding domain protein	0.171529	0.2007	0.129239	0.0974854	B6JX53
SJAG_00635	SPAC4G9.10	arg3	ornithine carbamoyltransferase Arg3	0.358551	0.39497	0.156138	0.158015	B6JW65
SJAG_05413	SPAC18B11.09c	-	serine O-acetyltransferase activity	0.240951	0.221877	0.454993	0.355053	T0S364
SJAG_05182	SPBC460.05	-	MFS transporter superfamily	0.117411	0.114315	0.157792	0.158825	B6JXQ8
SJAG_00038	SPAC1F7.12	yak3	aldose reductase YakC	0.182538	0.182808	0.418807	0.414323	B6JUU4
SJAG_00036	SPAC1F7.10	-	hydantoin racemase family (predicted)	0.177155	0.189732	0.337982	0.322901	B6JUU2
SJAG_00035	SPAC1F7.09c	dal2	allantoicase (predicted)	0.209468	0.205282	0.405078	0.418273
SJAG_03013	SPAC19G12.03	cda1	chitin deacetylase Cda1	0.163729	0.178114	0.181879	0.184345
SJAG_03293	SPAC1002.12c	-	succinate-semialdehyde dehydrogenase (predicted)	0.248839	0.249485	0.224813	0.221202
SJAG_03434	SPAC19D5.07	uga1	4-aminobutyrate aminotransferase (GABA transaminase)	0.24649	0.25081	0.171569	0.175598
SJAG_03608	SPCC1235.14	-	plasma membrane sugar transporter family	0.438595	0.435196	0.402912	0.405009
SJAG_04300	SPCC285.04	-	transthyretin (predicted)	0.331402	0.2865	0.138884	0.217721
SJAG_04299	SPCC1223.09	uro1	uricase (predicted)	0.0952471	0.0977039	0.0890413	0.0954546
SJAG_04298	SPCC576.02	-	hydantoin racemase family (predicted)	0.391647	0.365624	0.345388	0.374778
SJAG_04297	SPCC576.01c	xan1	sulfonate dioxygenase (predicted)	0.401954	0.40259	0.148237	0.112289
SJAG_04136	SPCPB1C11.01	amt1	ammonium transporter Amt1	0.43265	0.444619	0.37415	0.360146
SJAG_04135	SPCC74.04	-	amino acid permease, unknown 15	0.242363	0.255579	0.167604	0.171837
SJAG_03861	SPAC13G6.06c	gcv2	glycine cleavage complex subunit P (predicted)	0.488527	0.460864	0.384166	0.388807
SJAG_04718	SPAC869.10c	put4	proline specific permease (predicted)	0.365378	0.417881	0.247449	0.228811
SJAG_04714	SPAC1399.03	-	uracil permease	0.252779	0.249102	0.203272	0.183963
SJAG_04713	SPAC1399.04c	uck2	uracil phosphoribosyltransferase (predicted)	0.102683	0.111458	0.156997	0.144437
SJAG_04711	SPAC1002.19	urg1	GTP cyclohydrolase II (predicted)	0.0171216	0.0161261	0.109613	0.10631
SJAG_04710	SPAC1002.18	urg3	DUF1688 family protein	0.068546	0.0689928	0.157842	0.164655
SJAG_04709	SPAC1002.17c	urg2	uracil phosphoribosyltransferase (predicted)	0.0174062	0.0136548	0.166647	0.184824
SJAG_01461	SPBC1539.03c	arg41	argininosuccinate lyase	0.4016	0.409437	0.360023	0.344652
SJAG_01968	-	-	aspartic peptidase domain superfamily	0.402883	0.402495	0.263202	0.271657
