# Supplementary material for: The nuclear poly(A)-binding protein Pab2/PABPN1 promotes heterochromatin assembly through the formation of Pab2 nuclear condensates
Source: PLoS Genet. 2025 Mar 31;21(3):e1011647. doi: 10.1371/journal.pgen.1011647 (PMC12002642; doi:10.1371/journal.pgen.1011647)
Supplement: S9 Table — (XLSX) [file pgen.1011647.s017.xlsx]

## Sheet: S9 Table
S9 Table. Mass spectrometry results (peptide counts and LFQ) for Pab2-TurboID, Rpn12-TurboID, and NIG2021
				Pab2-TurboID				Rpn12-TurboID				NIG2021
Systematic ID	Name	Description	MW [kDa]	Σcoverage (%)	Σ# unique peptides	Σ# peptides	LFQ	Σcoverage (%)	Σ# unique peptides	Σ# peptides	LFQ	Σcoverage (%)	Σ# unique peptides	Σ# peptides	LFQ
SJAG_03500	Ppn1	mRNA cleavage and polyadenylation specificity factor complex associated protein	86.442	20.8	14	14	101620000	0	0	0	0	0	0	0	0
SJAG_04768	Red1	MTREC (exosome adaptor) complex subunit	80.939	10.9	6	6	67373000	0	0	0	0	0	0	0	0
SJAG_04601	Pab2	Nuclear poly(A) binding protein	19.449	25.3	4	4	58436000	0	0	0	0	0	0	0	0
SJAG_02096	-	Human thyroid receptor interacting protein homolog, transcription coactivator	61.101	16.3	8	8	57502000	0	0	0	0	0	0	0	0
SJAG_00456	Red5	MTREC (exosome adaptor) complex zf-CCCH type zinc finger subunit	42.962	24.5	6	6	46744000	0	0	0	0	0	0	0	0
SJAG_04291	Eap1	eIF4E-associated protein	51.137	18.6	7	7	45676000	0	0	0	0	0	0	0	0
SJAG_04962	-	Candidate Iss10 ortholog	51.457	17.6	5	5	37903000	0	0	0	0	0	0	0	0
SJAG_04645	Nup211	Nucleoporin	209.53	8.3	12	12	34881000	0	0	0	0	0	0	0	0
SJAG_04110	Nte1	Lysophospholipase	149.17	1.2	1	1	33840000	0	0	0	0	0	0	0	0
SJAG_01062	Php5	CCAAT-binding factor complex subunit	47.774	21.1	7	7	29332000	0	0	0	0	0	0	0	0
SJAG_03269	-	Schizosaccharomyces specific protein	52.354	7.9	3	3	29098000	0	0	0	0	0	0	0	0
SJAG_02381	Dri1	RNA-binding protein involved in heterochromatin assembly	74.205	5.8	3	3	25815000	0	0	0	0	0	0	0	0
SJAG_01161	-	Protein tyrosine/serine/threonine phosphatase	40.162	9.4	2	2	24861000	0	0	0	0	0	0	0	0
SJAG_05010	Dcp2	mRNA decapping complex catalytic subunit	77.127	4.9	3	3	20143000	0	0	0	0	0	0	0	0
SJAG_01529	Hrb1	RNA-binding protein involved in export of mRNAs	58.119	13.8	5	5	20014000	0	0	0	0	0	0	0	0
SJAG_03597	Not1	CCR4-Not complex scaffold subunit 1	236.74	2.4	5	5	11557000	0	0	0	0	0	0	0	0
SJAG_02911	Trs401	SSU-rRNA maturation protein Tsr4 homolog 1	42.196	8.8	3	3	10503000	0	0	0	0	0	0	0	0
SJAG_02239	Puf4	Pumilio family RNA-binding protein	59.451	1.9	1	1	7808100	0	0	0	0	0	0	0	0
SJAG_02622	Mmi1	Nucleur exosome adaptor	54.104	6.7	2	2	7403300	0	0	0	0	0	0	0	0
SJAG_01084	Srk1	MAPK-activated protein kinase	61.723	6.2	3	3	7284800	0	0	0	0	0	0	0	0
SJAG_02223	-	Protein-DNA covalent cross-linking repair	46.681	5.4	2	2	6222800	0	0	0	0	0	0	0	0
SJAG_04385	Cip1	RNA-binding protein	49.456	4.8	2	2	6191300	0	0	0	0	0	0	0	0
SJAG_04391	Glo3	ArfGAP, GTPase activating protein	53.415	7.5	3	3	5554300	0	0	0	0	0	0	0	0
SJAG_01516	Gpp74	Golgi phosphoprotein 3 family Vps74	38.379	9.1	3	3	5508600	0	0	0	0	0	0	0	0
SJAG_04163	Usp107	U1 snRNP-associated protein	76.945	3.3	2	2	5386500	0	0	0	0	0	0	0	0
SJAG_01013	Nup146	Nucleoporin, WD repeat	145.16	2.4	2	2	5318400	0	0	0	0	0	0	0	0
SJAG_02573	Csx1	RNA-binding protein Csx1	69.884	5.4	2	2	4783400	0	0	0	0	0	0	0	0
SJAG_00636	Arg11	N-acetyl-gamma-glutamyl-phosphate reductase/acetylglutamate kinase	94.261	3.7	2	2	4355500	0	0	0	0	0	0	0	0
SJAG_04204	Rps17b	40S ribosomal protein S17	15.764	49.6	1	7	4305800	34.6	0	6	0	27.1	0	5	0
SJAG_00792	Fep1	DNA-binding transcription factor, zf-GATA type, iron-sensing	55.877	5	2	2	4134800	0	0	0	0	0	0	0	0
SJAG_03882	Nmd3	ribosome export adaptor	55.216	4.9	2	2	3483200	0	0	0	0	0	0	0	0
SJAG_01822	Sts5	Cytoplasmic P body 3'-5'-exoribonuclease, Dis3L2-related	121.47	1.4	1	1	3482400	0	0	0	0	0	0	0	0
SJAG_04859	Ntp1	Alpha,alpha-trehalase	84.826	2.4	2	2	3355300	0	0	0	0	0	0	0	0
SJAG_02554	Scw1	RNA-binding protein	60.917	6	3	3	3320300	0	0	0	0	0	0	0	0
SJAG_01053	Not2	CCR4-Not complex NOT box subunit 2	34.403	7.8	2	2	3297000	0	0	0	0	0	0	0	0
SJAG_00700	Hob3	BAR adaptor protein	29.955	4.9	1	1	3225000	0	0	0	0	0	0	0	0
SJAG_00686	Puf3	Pumilio family RNA-binding protein	92.817	2.1	2	2	3160300	0	0	0	0	0	0	0	0
SJAG_02994	Nbp35	CIA machinery ATPase	33.344	5.5	1	1	3110000	0	0	0	0	0	0	0	0
SJAG_01008	Prp10	U2 snRNP-associated protein SF3B1	134.86	0.9	1	1	3030500	0	0	0	0	0	0	0	0
SJAG_04580	Isp7	2-OG-Fe(II) oxygenase superfamily protein	41.454	10.4	2	2	2973600	0	0	0	0	0	0	0	0
SJAG_04376	-	Mitochondrial CH-OH group oxidoreductase, human RTN4IP1 ortholog, implicated in mitochondrial organization or tethering	39.38	8.4	2	2	2868900	0	0	0	0	0	0	0	0
SJAG_01444	Rpc40	DNA-directed RNA polymerase I and III subunit	38.906	5.2	1	1	2848000	0	0	0	0	0	0	0	0
SJAG_04942	Seb1	Poly(A)site selection protein	69.611	3.8	2	2	2830700	0	0	0	0	0	0	0	0
SJAG_01489	Rpt1	19S proteasome base subcomplex ATPase subunit	48.937	2.1	1	1	2182000	0	0	0	0	0	0	0	0
SJAG_04463	-	DUF2458 conserved fungal protein	24.744	5.9	1	1	2166700	0	0	0	0	0	0	0	0
SJAG_04898	Cwf2	zf-CCCH type zinc finger protein, Prp19 complex subunit, RNA-binding	44.418	3.3	1	1	2089500	0	0	0	0	0	0	0	0
SJAG_03125	Naf1	snoRNP assembly factor	60.359	2.5	1	1	1979200	0	0	0	0	0	0	0	0
SJAG_00103	Hrs1	Mitochondrial and cytoplasmic histidine-tRNA ligase	59.809	2	1	1	1683300	0	0	0	0	0	0	0	0
SJAG_02033	Fma1	Methionine aminopeptidase	43.069	4.9	2	2	1632000	0	0	0	0	0	0	0	0
SJAG_02530	Rrp5	U3 snoRNP-associated protein	188.87	0.7	1	1	1586500	0	0	0	0	0	0	0	0
SJAG_04035	Btb1	BTB/POZ family ubiquitin-type ligase substrate adaptor	148.73	1.1	1	1	1507900	0	0	0	0	0	0	0	0
SJAG_02382	Mtl1	MTREC (exosome adaptor) complex RNA helicase subunit	113.7	1.4	1	1	1478300	0	0	0	0	0	0	0	0
SJAG_05212	Mug161	CwfJ family protein, splicing factor	58.591	2.7	2	2	1447500	0	0	0	0	0	0	0	0
SJAG_03353	Par2	Serine/threonine protein phosphatase PP2A regulatory subunit B-56	71.666	1.8	1	1	1416900	0	0	0	0	0	0	0	0
SJAG_01630	Aco2	Mitochondrial ribosomal protein subunit L21/aconitate hydratase, fusion protein	100.22	1.3	1	1	1376000	0	0	0	0	1.1	1	1	0
SJAG_03711	Cwf7	Prp19 complex subunit	21.026	9.6	1	1	1362700	0	0	0	0	0	0	0	0
SJAG_01910	Pan3	PAN complex protein phosphotransferase subunit	75.86	3.1	2	2	1349300	0	0	0	0	0	0	0	0
SJAG_01869	-	NADH/NADPH-dependent indole-3-acetaldehyde reductase, implicated in cellular detoxification	32.11	4.2	1	1	1275700	0	0	0	0	0	0	0	0
SJAG_03144	Nuc1	DNA-directed RNA polymerase I complex large subunit	184.9	0.7	1	1	1251900	0	0	0	0	0	0	0	0
SJAG_05309	Spo15	Mitotic and meiotic spindle pole body protein, gamma tubulin complex linker-related	221.89	1.1	2	2	1235900	0	0	0	0	0	0	0	0
SJAG_00595	-	DUF2433 metallo phosphatase superfamily conserved fungal protein	79.348	2.1	1	1	1216100	0	0	0	0	0	0	0	0
SJAG_00731	Rpc19	DNA-directed RNA polymerase I and III subunit	13.628	10.6	1	1	1176000	0	0	0	0	0	0	0	0
SJAG_01131	Rpt6	19S proteasome base subcomplex ATPase subunit	45.18	3	1	1	1167800	0	0	0	0	0	0	0	0
SJAG_02491	Rib5	Riboflavin synthase	22.301	4.9	1	1	1052500	4.9	1	1	0	0	0	0	0
SJAG_03035	Rpc17	DNA-directed RNA polymerase III complex subunit	14.761	6.2	1	1	977500	6.2	1	1	0	0	0	0	0
SJAG_03625	Spa2	ArfGAP, GTPase-activating protein	74.893	1.5	1	1	911050	0	0	0	0	0	0	0	0
SJAG_01621	Syo2	Armadillo repeat protein, involved in nucleocytoplasmic transport	71.936	3.8	2	2	891040	0	0	0	0	0	0	0	0
SJAG_02830	Erb1	WD repeat/BOP1NT protein	84.348	1.6	1	1	868790	0	0	0	0	0	0	0	0
SJAG_02482	Ret2	Coatomer delta subunit	26.475	4.3	1	1	788730	0	0	0	0	0	0	0	0
SJAG_03044	Ucp8	UBA/EH/EF hand domain protein	94.672	1.5	1	1	577220	0	0	0	0	0	0	0	0
SJAG_01339	-	GTP binding protein, HSR1-related	69.987	1.4	1	1	419370	0	0	0	0	0	0	0	0
SJAG_03939	Rmn1	MTREC (exosome adaptor) complex RNA-binding subunit	65.638	41.3	18	18	919500000	3.9	2	2	11564000	0	0	0	0
