# Supplementary material for: The nuclear poly(A)-binding protein Pab2/PABPN1 promotes heterochromatin assembly through the formation of Pab2 nuclear condensates
Source: PLoS Genet. 2025 Mar 31;21(3):e1011647. doi: 10.1371/journal.pgen.1011647 (PMC12002642; doi:10.1371/journal.pgen.1011647)
Supplement: S10 Table — (XLSX) [file pgen.1011647.s018.xlsx]

## Sheet: S10 Table
S10 Table. Mutation sites in pla1-3
Region	Amino acid	pla1+		pla1-3
Nucleotidyltransferase domain	128	Glu	GAA	Gly	GGA
	161	Ile	ATT	Ile	ATC
	172	Asp	GAT	Gly	GGT
	175	Leu	TTG	Ser	TCG
Linker	280	Pro	CCT	Arg	CGT
	286	Trp	TGG	Arg	CGG
RNA-binding domain	323	Ile	ATT	Thr	ACT
	363	Val	GTC	Ala	GCC
	443	Ala	GCA	Ala	GCT
	450	Lys	AAG	Glu	GAG
	461	Lys	AAG	Arg	AGG
	493	Gln	CAA	Gln	CAG
	Nucleic acid	pla1+		pla1-3
intron	1549	T		C
	1864	T		A
	1962	T		C
