# Supplementary material for: The nuclear poly(A)-binding protein Pab2/PABPN1 promotes heterochromatin assembly through the formation of Pab2 nuclear condensates
Source: PLoS Genet. 2025 Mar 31;21(3):e1011647. doi: 10.1371/journal.pgen.1011647 (PMC12002642; doi:10.1371/journal.pgen.1011647)
Supplement: S11 Table — (XLSX) [file pgen.1011647.s019.xlsx]

## Sheet: S11 Table
S11 Table. Strains used in this study
Name	mat	ura4	ade6	others	Source
NIG2021	homothallic				NIG
NIG5572	h-	D3	domK		NIG
SHJ5	homothallic			red1Δ::natMX6	this study
SHJ7	homothallic			pab2Δ::natMX6	this study
SHJ17	h-	D3	domK	pab2Δ::natMX6	this study
SHJ21	h-	D3	domK	red1Δ::natMX6	this study
SHJ23	homothallic			pab2-TurboID-myc:natMX6	this study
SHJ27	homothallic			rpn12-TurboID-myc:natMX6	this study
SHJ46	h-	D3	domK	rmn1Δ::natMX6	this study
SHJ67	homothallic			pab2-GFP:kanMX6	this study
SHJ99	h-	D3	domK	clr4-1	this study
SHJ100	h-	D3	domK	rmn1Δ::natMX6, pab2Δ::kanMX6	this study
SHJ122	h-	D3	domK	pab2-ΔIDR-GFP:kan	this study
SHJ187	h-	D3	domK	pla1-3	this study
SHJ211	h-	D3	domK	pab2-GFP:kanMX6	this study
SHJ218	h-	D3	domK	red5-1, pab2Δ::neoCV	this study
SHJ245	h-	D3	domK	red5-1	this study
SHJ263	homothallic			pab2-GFP:natMX6,red5-tdTomato:kan	this study
SHJ266	homothallic			pab2-GFP:natMX6,rmn1-tdTomato:kan	this study
SHJ269	h-	D3	domK	pab2-ΔRRM	this study
SHJ353	h-	D3	domK	pab2-RRMΔ-GFP:kanMX6	this study
SHJ457	h-	D3	domK	dri1Δ::neoCV	this study
SHJ478	h-	D3	domK	leo1Δ::natMX6	this study
SHJ508	h-	D3	domK	pab2-RA-GFP:kanMX6	this study
SHJ533	h-	D3	domK	ppn1Δ::neoCV, leo1Δ::natMX6	this study
SHJ580	h-	D3	domK	ppn1-V354A-L355P	this study
SHJ496	homothallic			ppn1-tdTmato:hph, pab2-GFP:kan	this study
SHJ583	h-	D3	domK	ppn1-tdTmato:hph	this study
SHJ586	h-	D3	domK	ppn1-V354A-L355P-tdTmato:hph	this study
SHJ613	homothallic			chp1-tdTmato:hph, pab2-GFP:kan	this study
SHJ682	h-	D3	domK	pab2-Y61AF101AY103A-GFP:KanMX6	this study
SHJ719	h-	D3	domK	pab2-ΔN	this study
SHJ732	h-	D3	domK	pab2-Y61AF101AY103A-RA-GFP:Kan	this study
SHJ752	h-	D3	domK	pab2Δ::nat,mit1-GFP:KanMX6	this study
SHJ757	h-	D3	domK	pab2ΔN-GFP:KanMX6	this study
SHJ762	h-	D3	domK	cid14Δ::NeoCV	this study
SHJ773	unknown			rmn1-tdTomato:natMX6, pab2ΔN-GFP:KanMX6	this study
SHJ783	h-	D3	domK	pab2Δ::natCX, ppn1-tdTomato-hph	this study
SHJ788	h-	D3	domK	pab2-Y61AF101AY103A,cid14Δ::NeoCV	this study
SHJ812	h-	D3	domK	mit1-GFP:kanMX6	this study
SHJ850	unknown			red5-tdTomato:natMX6, pab2ΔN-GFP:KanMX6	this study
SHJ856	h-	D3	domK	3flag-clr4, pab2Δ::neoCV	this study
SHJ835	h-	D3	domK	3flag-clr4	this study
SHJ748	h-	D3	domK	pab2Δ::nat,mit1-GFP:KanMX6	this study
SHJ861	h-	D3	domK	mit1Δ::neoCV	this study
