# Supplementary material for: The nuclear poly(A)-binding protein Pab2/PABPN1 promotes heterochromatin assembly through the formation of Pab2 nuclear condensates
Source: PLoS Genet. 2025 Mar 31;21(3):e1011647. doi: 10.1371/journal.pgen.1011647 (PMC12002642; doi:10.1371/journal.pgen.1011647)
Supplement: S12 Table — (XLSX) [file pgen.1011647.s020.xlsx]

## Sheet: S12 Table
S12 Table. Primers used in this study
Used for	Name	Sequence	Memo
ChIP-qPCR	Sjap_qPCR_21F	CGAATGGGACGCTGTAAGCA	centromere
	Sjap_qPCR_21R	TGAAGGCCTTACTGCAGCTC
	Sjtel2_qPCR_Fw	CGCATTTCTTGGGGCTAGTA	telomere
	Sjtel2_qPCR_Rv	CTGATATTTTCAACTACGGAAAAGG
	fba1_qPCR_F	TTACACTACCCCCGAGGACA	control
	fba1_qPCR_R	CTTGACGTTACCGGGCTTGT
	Sjmei4_100_Fw	GAGGACGGACAAACCGTAAA	mei4
	Sjmei4_100_Rv	GCATGGTTTCGTTGTTCAGA
	Sjssm4_112_Fw	TCAAAAGGCACAGTCAAACG	ssm4
	Sjssm4_112_Rv	CCAGCAAATTGTGCGTTCTA
RT-qPCR	Sjmei4_104_Fw	ATGGCCCTTGTCTCTTCTCC	mei4
	Sjmei4_104_Rv	GACCAGTTGCTCTCGTTGTC
	Sjssm4_122_Fw	CATTGTGCTCCTGGAAAGGG	ssm4
	Sjssm4_122_Rv	CTGGAGAATGAAAGCCGTCG
	Sjspo5_108_Fw	CCTACCTTATGCCTCCTCCG	spo5
	Sjspo5_108_Rv	TCATGTAGGGTGCAGGAAGG
	Sjrec8_93_Fw	GGTTTTCTCCAAAGGGCGTT	rec8
	Sjrec8_93_Rv	AGACATTTGTTTGCGTGCCT
	Sjact1_qPCR_Fw	GGCTCCCTTGAACCCTAAGT	act1
	Sjact1_qPCR_Rv	ACCAGAAGCGTACAGGGAAA
	Sjap_qPCR_21F	CGAATGGGACGCTGTAAGCA	centromere
	Sjap_qPCR_21R	TGAAGGCCTTACTGCAGCTC
	Sjtel2_qPCR_Fw	CGCATTTCTTGGGGCTAGTA	telomere
	Sjtel2_qPCR_Rv	CTGATATTTTCAACTACGGAAAAGG
RNA-IP	Sjap_qPCR_21F	CGAATGGGACGCTGTAAGCA	centromere
	Sjap_qPCR_21R	TGAAGGCCTTACTGCAGCTC
	Sjact1_qPCR_Fw	GGCTCCCTTGAACCCTAAGT	act1
	Sjact1_qPCR_Rv	ACCAGAAGCGTACAGGGAAA
	SjqPCR_cdc2_Fw	CCGAAGAAGATGCCGTAGAG	cdc2
	SjqPCR_cdc2_Rv	ATGAGCGAAACTGAGCCATT
	Sjmei4_104_Fw	ATGGCCCTTGTCTCTTCTCC	mei4
	Sjmei4_104_Rv	GACCAGTTGCTCTCGTTGTC
	Sjssm4_122_Fw	CATTGTGCTCCTGGAAAGGG	ssm4
	Sjssm4_122_Rv	CTGGAGAATGAAAGCCGTCG
	Sjrec8_93_Fw	GGTTTTCTCCAAAGGGCGTT	rec8
	Sjrec8_93_Rv	AGACATTTGTTTGCGTGCCT
	Sjtbp1_95_Fw	TGAAGCCGAAGATTGTGTTG	tbp1
	Sjtbp1_95_Rv	GGCTTCAAATGCCTGGTAAA
