# Supplementary material for: The nuclear poly(A)-binding protein Pab2/PABPN1 promotes heterochromatin assembly through the formation of Pab2 nuclear condensates
Source: PLoS Genet. 2025 Mar 31;21(3):e1011647. doi: 10.1371/journal.pgen.1011647 (PMC12002642; doi:10.1371/journal.pgen.1011647)
Supplement: S13 Table — (XLSX) [file pgen.1011647.s021.xlsx]

## Sheet: S13 Table
S13 Table. Underlying numerical data for all graphs
Fig 1B	RT-qPCR (normalized to act1)	mei4		ssm4		rec8		spo5
	Genotype	WT	pab2Δ	WT	pab2Δ	WT	pab2Δ	WT	pab2Δ
	Repeat #1	0.946234	3.67075	1.05989	3.97396	1.33933	7.95157	0.962974	30.3068
	Repeat #2	1.16823	2.51061	1.06567	2.08741	0.949507	4.54372	1.0619	25.2197
	Repeat #3	0.904635	2.6505	0.885358	2.36468	0.786347	5.28096	0.977916	16.742
	mean	1.00637	2.94395	1.00364	2.80868	1.02506	5.92542	1.00093	24.0895
	SD	0.141712	0.633301	0.102474	1.01863	0.284128	1.793	0.053328	6.85265
	P value (WT vs pab2Δ)	0.0066459		0.0378864		0.00947992		0.00429769
Fig 2B	RT-qPCR (normalized to act1)	cen		tel		cen		tel
	Genotype	WT	pab2Δ	WT	pab2Δ	WT	clr4-1	WT	clr4-1
	Repeat #1	1	1.744	1	2.102	1	16.2839	1	51.195
	Repeat #2	0.872	1.514	0.855	1.946	0.872	23.8382	0.855	43.227
	Repeat #3	1.147	2.009	1.17	2.271	1.147	10.4762	1.17	60.632
	mean	1.00633	1.75567	1.00833	2.10633	1.00633	16.8661	1.00833	51.6847
	SD	0.137609	0.247706	0.157665	0.162543	0.137609	6.69999	0.157665	8.71283
	P value (WT vs pab2Δ or clr4-1)	0.0101813		0.00110002		0.0148638		0.000546508
Fig 2C	RT-qPCR (normalized to act1)	Mc-like				Pc-like
	Genotype	WT	pab2Δ	clr4-1	red1Δ	WT	pab2Δ	clr4-1	red1Δ
	Repeat #1	1	3.59982	1.3594	3.82609	1	3.4097	1.53887	4.55496
	Repeat #2	1.07702	4.15185	1.74544	4.22387	1.30443	4.23699	1.82138	5.65695
	Repeat #3	0.928483	3.20033	1.22023	3.30493	0.766618	2.88158	1.3046	3.68001
	mean	1.00184	3.65067	1.44169	3.78496	1.02368	3.50942	1.55495	4.63064
	SD	0.074288	0.477792	0.272105	0.460848	0.269688	0.683183	0.258762	0.990641
	P value (WT vs pab2Δ, clr4-1 or red1Δ)		0.000688493	0.0540384	0.000496155		0.00422796	0.0695396	0.00368721
Fig 2C	RNA-IP qPCR (normalized to act1)	cen		mei4		ssm4		rec8		tbp1		cdc2
	Genotype	No tag	Pab2-GFP	No tag	Pab2-GFP	No tag	Pab2-GFP	No tag	Pab2-GFP	No tag	Pab2-GFP	No tag	Pab2-GFP
	Repeat #1	1	9.97358	1	2.36667	1	5.14849	1	3.7663	1	1.07295	1	0.924372
	Repeat #2	1.44358	12.8095	1.66894	2.98081	1.57826	5.48924	1.29488	5.17371	1.32241	1.21371	1.31245	1.1997
	Repeat #3	0.6065	6.63589	0.506277	1.84793	0.460182	3.59185	0.744709	2.69597	0.73906	0.95053	0.813204	0.73472
	mean	1.01669	9.80632	1.05841	2.39847	1.01282	4.74319	1.01319	3.87866	1.02049	1.07906	1.04189	0.95293
	SD	0.41879	3.09019	0.58353	0.567108	0.559151	1.01154	0.275321	1.24268	0.292216	0.131694	0.252246	0.233801
	P value (No tag vs Pab2-GFP)	0.00814908		0.046281		0.00502375		0.0175514		0.767448		0.67736
Fig 3A	ChIP-qPCR (normalized to fba1+)	H3K9me2 cen			H3K9me2 tel			H3K9me3 cen			H3K9me3 tel			H3 cen			H3 tel
	Genotype	WT	pab2Δ	clr4-1	WT	pab2Δ	clr4-1	WT	pab2Δ	clr4-1	WT	pab2Δ	clr4-1	WT	pab2Δ	clr4-1	WT	pab2Δ	clr4-1
	Repeat #1	32.1524	13.5408	2.00799	23.4535	15.7971	1.58063	4.34218	2.6956	1.01373	3.08952	2.8586	2.36299	2.07066	1.74735	2.07662	0.980643	0.976933	1.35728
	Repeat #2	40.3116	17.1171	3.03145	27.5817	19.0153	2.03636	5.24768	3.28294	1.54638	4.20723	3.44367	2.51207	2.92654	2.21057	2.49863	1.10876	1.1976	1.90585
	Repeat #3	27.4308	11.1402	1.16859	19.9431	13.9715	1.30214	3.41696	2.10522	0.573494	2.37203	2.15441	2.24003	1.29707	1.29319	1.77409	0.867424	0.765756	0.966601
	mean	33.2983	13.9327	2.06934	23.6594	16.2613	1.63971	4.33561	2.69459	1.04453	3.22293	2.8189	2.3717	2.09809	1.75037	2.11644	0.985609	0.980097	1.40991
	SD	6.51637	3.00765	0.932947	3.82349	2.55374	0.370659	0.915379	0.588861	0.487173	0.924848	0.645548	0.136227	0.815078	0.458697	0.36391	0.120745	0.21594	0.47183
	P value (WT vs pab2Δ or clr4-1)		0.00949308	0.00119569		0.0494678	0.000577845		0.0262159	0.00533789		0.568554	0.189893		0.554676	0.973298		0.971064	0.205815
Fig 3B	ChIP-qPCR (normalized to fba1+)	H3K9me2 mei4			H3K9me2 ssm4			H3K9me2 cen			H3 mei4			H3 ssm4			H3 cen
	Genotype	WT	pab2Δ	clr4-1	WT	pab2Δ	clr4-1	WT	pab2Δ	clr4-1	WT	pab2Δ	clr4-1	WT	pab2Δ	clr4-1	WT	pab2Δ	clr4-1
	Repeat #1	0.579492	0.389265	0.508124	0.279609	0.304462	0.196636	58.0082	24.147	3.50749	0.854238	0.979596	0.844577	0.787697	0.777979	0.648137	2.16174	1.9654	2.07905
	Repeat #2	0.706761	0.472162	0.573873	0.303037	0.37939	0.252721	63.8736	32.9254	4.39993	1.02961	1.25403	1.08704	0.985315	0.899852	0.953877	2.55996	2.10679	2.56049
	Repeat #3	0.47514	0.327277	0.449909	0.257992	0.242008	0.173606	52.2935	16.1646	2.84212	0.688868	0.759904	0.691287	0.620723	0.681474	0.588315	1.76618	1.86318	1.67361
	mean	0.587131	0.396235	0.510635	0.280213	0.30862	0.207654	58.0585	24.4123	3.58318	0.857572	0.997844	0.8743	0.797912	0.786435	0.73011	2.16263	1.97846	2.10439
	SD	0.115999	0.0726935	0.0620201	0.0225286	0.0687853	0.0406921	5.79021	8.38358	0.781657	0.170395	0.247569	0.199542	0.182511	0.109434	0.196083	0.396893	0.122329	0.443981
	P value (WT vs pab2Δ or clr4-1)		0.0731339	0.370792		0.533949	0.0539839		0.00462338	8.60107e-05		0.464193	0.917393		0.930069	0.683737		0.485283	0.873711
Fig 3C	ChIP-qPCR (normalized to fba1+)	H3K9me2 cen			H3 cen
	Genotype	WT	pab2Δ	red1Δ	WT	pab2Δ	red1Δ
	Repeat #1	40.3733	5.9161	51.5098	2.07066	1.84735	2.37662
	Repeat #2	53.3738	7.04441	58.5826	2.52654	2.41057	2.59863
	Repeat #3	30.9208	4.67459	43.7789	1.59707	1.69319	1.87409
	mean	41.556	5.87837	51.2904	2.06476	1.9837	2.28311
	SD	11.2731	1.18536	7.40429	0.46476	0.377629	0.371212
	P value (WT vs pab2Δ or red1Δ)		0.00550064	0.279404		0.826156	0.559446
Fig 4D	ChIP-qPCR (normalized to fba1+)	H3K9me2 cen		H3K9me2 tel		H3 cen		H3 tel
	Genotype	Pab2-GFP	Pab2ΔIDR-GFP	Pab2-GFP	Pab2ΔIDR-GFP	Pab2-GFP	Pab2ΔIDR-GFP	Pab2-GFP	Pab2ΔIDR-GFP
	Repeat #1	51.7494	7.00572	23.2604	3.97904	2.26907	2.03314	2.06907	1.92677
	Repeat #2	66.4457	11.4385	29.9717	6.95703	2.42046	2.36286	2.22046	2.16286
	Repeat #3	39.3969	4.80476	17.6491	2.42674	2.10116	1.92677	2.00116	1.82677
	mean	52.5307	7.74966	23.6271	4.45427	2.26356	2.10759	2.0969	1.97213
	SD	13.5413	3.37886	6.16951	2.30223	0.159723	0.227379	0.112268	0.172577
	P value (Pab2-GFP vs Pab2ΔIDR-GFP)	0.00513177		0.00726689		0.385985		0.353114
Fig 4I	ChIP-qPCR (normalized to fba1+)	H3K9me2 cen		H3K9me2 tel		H3 cen		H3 tel
	Genotype	Pab2-GFP	Pab2RA-GFP	Pab2-GFP	Pab2RA-GFP	Pab2-GFP	Pab2RA-GFP	Pab2-GFP	Pab2RA-GFP
	Repeat #1	110.838	50.8414	61.5877	34.416	2.51314	2.13314	1.95597	2.19662
	Repeat #2	133.02	59.9348	69.8462	40.3077	2.82116	2.45629	2.37718	2.46267
	Repeat #3	91.9394	41.4298	54.3057	28.6803	2.24002	1.82677	1.62199	1.89884
	mean	111.933	50.7353	61.9132	34.468	2.52477	2.13873	1.98505	2.18605
	SD	20.5622	9.25298	7.77539	5.81388	0.290748	0.314796	0.378437	0.282067
	P value (Pab2-GFP vs Pab2RA-GFP)	0.00930231		0.00806543		0.193694		0.501693
Fig 4J	ChIP-qPCR (normalized to fba1+)	cen			tel			cen			tel
	Genotype	No tag	WT(3Flag-Clr4)	Pab2Δ(Pab2Δ, 3Flag-Clr4)	No tag	WT(3Flag-Clr4)	Pab2Δ(Pab2Δ, 3Flag-Clr4)	No tag	WT(Mit1-GFP)	Pab2Δ(Pab2Δ, Mit1-GFP)	No tag	WT(Mit1-GFP)	Pab2Δ(Pab2Δ, Mit1-GFP)
	Repeat #1	1	3.65999	3.05152	1	2.82131	1.80652	1	3.65691	2.43315	1	2.99771	2.24934
	Repeat #2	1.14569	4.00223	3.15808	1.10033	3.03603	2.2601	1.14174	4.26936	2.74763	1.10739	3.38715	2.57062
	Repeat #3	0.872841	3.4157	2.96501	0.908814	2.63084	1.38001	0.892544	3.0946	2.12095	0.876768	2.7069	1.95711
	mean	1.00618	3.69264	3.05821	1.00305	2.8294	1.81554	1.01143	3.67362	2.43391	0.994719	3.03059	2.25902
	SD	0.136527	0.29463	0.0967047	0.0957964	0.202715	0.440117	0.124993	0.587562	0.313343	0.115401	0.341313	0.306869
	P value (WT vs Pab2Δ)		0.0239343			0.0222778			0.0321396			0.043606
Fig 4K	ChIP-qPCR (normalized to fba1+)	H3K9me2 cen			H3K9me2 tel			H3 cen			H3 tel
	Genotype	WT	mit1Δ	clr4-1	WT	mit1Δ	clr4-1	WT	mit1Δ	clr4-1	WT	mit1Δ	clr4-1
	Repeat #1	58.468	2.51003	2.82658	31.4531	5.46036	1.06432	1.47955	1.53316	1.3374	1.24694	1.23973	1.23893
	Repeat #2	67.1863	2.84461	3.78392	39.3487	6.9305	1.24002	1.77123	2.0871	1.66702	1.54378	1.43588	1.47722
	Repeat #3	48.3088	2.13816	2.29118	27.2332	4.24117	0.892008	1.23157	1.27209	1.06008	0.984329	1.11531	1.00681
	mean	57.9877	2.4976	2.96722	32.6783	5.54401	1.06545	1.49412	1.63078	1.35483	1.25835	1.26364	1.24099
	SD	9.44792	0.353386	0.756243	6.14996	1.34661	0.174011	0.270123	0.416183	0.303845	0.279901	0.161613	0.235215
	P value (WT vs mit1Δ or clr4-1 )		0.000527346	0.000550292		0.00172089	0.000880926		0.658196	0.584841		0.978743	0.938391
Fig 5D	RNA-IP qPCR (normalized to act1)	cen					cen
	Genotype	No tag	Pab2	Pab2RRM3A	Pab2RA	Pab2RRM3A-RA	Pab2	Pab2ΔRRM
	Repeat #1	14.9302	87.9041	25.0575	74.6576	8.17304	162.476	23.1169
	Repeat #2	21.3668	128.679	32.8863	100.434	12.5998	251.277	27.6325
	Repeat #3	10.0625	60.0494	18.6625	55.456	5.19772	101.784	19.0192
	mean	15.4532	92.211	25.5354	76.8491	8.65686	171.846	23.2562
	SD	5.67025	34.5172	7.12392	22.5687	3.72469	75.1856	4.30832
	P value (Pab2 vs Pab2RRM3A, Pab2RA, Pab2RRM3A-RA or Pab2ΔRRM )			0.0305962	0.553952	0.0140483	0.0268429
Fig 5E	ChIP-qPCR (normalized to fba1+)	H3K9me2 cen				H3 cen				H3K9me2 cen			H3 cen			H3K9me2 cen		H3 cen
	Genotype	WT	clr4-1	pab2Δ	pab2ΔRRM	WT	clr4-1	pab2Δ	pab2ΔRRM	WT	clr4-1	pab2RRM3A	WT	clr4-1	pab2RRM3A	WT	RRM3A-RA	WT	RRM3A-RA
	Repeat #1	42.4257	6.32441	18.3382	13.6769	1.82326	1.63347	1.63453	1.63575	37.9679	4.68735	19.8292	2.09657	1.96176	1.61563	123.258	20.2668	2.26907	2.03314
	Repeat #2	45.3009	7.19127	25.1915	22.9693	2.24835	2.24342	2.13456	1.98483	42.9476	5.53408	23.8368	1.86529	2.10388	1.92458	127.598	26.1576	2.42046	2.36286
	Repeat #3	39.733	5.56205	11.055	5.56871	1.43392	1.46514	1.37356	1.18768	32.8535	4.00495	16.0724	2.30376	1.72461	1.50792	117.117	16.0477	2.10116	1.92677
	mean	42.4865	6.35924	18.1949	14.0716	1.83518	1.78068	1.71422	1.60275	37.923	4.74213	19.9128	2.08854	1.93008	1.68271	122.658	20.824	2.26356	2.10759
	SD	2.78447	0.815169	7.06932	8.707	0.407346	0.409489	0.386708	0.399599	5.04719	0.766034	3.88289	0.219347	0.19161	0.216278	5.26635	5.07791	0.159723	0.227379
	P value (WT vs clr4-1, pab2Δ, pab2ΔRRM, pab2RRM3A or pab2RRM3A-RA)		2.73377e-05	0.00519861	0.00575376		0.878107	0.728067	0.519423		0.000354676	0.00805171		0.399368	0.084608		1.7555e-05		0.385985
Fig 5F	ChIP-qPCR (normalized to fba1+)	cen
	Genotype	No tag	Pab2	Pab2ΔRRM	Pab2RRM3A	Pab2RA	Pab2RRM3A-RA
	Repeat #1	1	2.76222	2.32303	2.30214	1.99717	1.37735
	Repeat #2	1.24171	3.70963	3.19578	2.81535	2.85519	1.73525
	Repeat #3	0.812753	2.39115	1.78327	1.84591	1.51804	1.04936
	mean	1.01815	2.95433	2.43403	2.32113	2.12347	1.38732
	SD	0.215054	0.679912	0.712768	0.485002	0.677462	0.343055
	P value (Pab2 vs No tag, Pab2RRM3A, Pab2RA, Pab2RRM3A-RA or Pab2ΔRRM )	0.00928971		0.41202	0.259385	0.208157	0.0235027	P value (Pab2RRM3A-RA vs No tag ) = 0.189
Fig 6D	ChIP-qPCR (normalized to fba1+)	H3K9me2 cen					H3 cen
	Genotype	WT	clr4-1	pab2Δ	rmn1Δ	pab2Δrmn1Δ	WT	clr4-1	pab2Δ	rmn1Δ	pab2Δrmn1Δ
	Repeat #1	69.6702	9.58814	20.0572	38.378	23.3159	1.8389	1.62535	1.74735	1.41048	1.77178
	Repeat #2	72.0105	10.4941	23.1912	40.8461	25.9982	2.11916	1.97236	2.21057	1.67342	2.00854
	Repeat #3	48.2382	8.74508	17.9463	34.8909	20.5216	1.63283	1.35926	1.29319	1.19627	1.53926
	mean	63.3063	9.60912	20.3982	38.0383	23.2786	1.86363	1.65232	1.75037	1.42672	1.7732
	SD	13.1017	0.874719	2.63898	2.99207	2.73852	0.244106	0.307439	0.458697	0.238991	0.234643
	P value (WT vs clr4-1, pab2Δ, rmn1Δ or pab2Δrmn1Δ )		0.00209732	0.00512075	0.031181	0.00660752		0.403949	0.72495	0.0911003	0.667687
Fig 6E	ChIP-qPCR (normalized to fba1+)	H3K9me2 cen					H3 cen
	Genotype	WT	clr4-1	pab2Δ	red5-1	pab2Δred5-1	WT	clr4-1	pab2Δ	red5-1	pab2Δred5-1
	Repeat #1	42.4257	6.32441	18.3382	26.0671	19.3605	1.96077	1.97087	1.84688	2.066	1.9361
	Repeat #2	51.1009	7.19127	20.1915	30.4798	20.015	1.7595	2.29299	2.11768	1.783	2.23586
	Repeat #3	33.933	5.56205	16.655	22.2932	18.0396	2.18508	1.6136	1.61284	2.394	1.57976
	mean	42.4865	6.35924	18.3949	26.28	19.1383	1.96845	1.95915	1.85913	2.081	1.91724
	SD	8.58413	0.815169	1.76891	4.09747	1.00624	0.212895	0.339847	0.252642	0.305776	0.328458
	P value (WT vs clr4-1, pab2Δ, red5-1 or pab2Δred5-1 )		0.0019146	0.0088985	0.041924	0.00945465		0.969895	0.597248	0.628475	0.831837
Fig 6F	ChIP-qPCR (normalized to fba1+)	H3K9me2 cen			H3 cen
	Genotype	WT	pab2Δ	pab2ΔN	WT	pab2Δ	pab2ΔN
	Repeat #1	28.3413	12.8164	11.5869	2.38681	1.80661	2.05401
	Repeat #2	34.5865	14.5718	13.0358	2.8522	2.40474	2.57668
	Repeat #3	23.6811	10.9149	10.2991	2.06477	1.42972	1.59793
	mean	28.8696	12.7677	11.6406	2.43459	1.88036	2.07621
	SD	5.47184	1.82893	1.36918	0.395885	0.491678	0.489753
	P value (WT vs pab2Δ or pab2ΔN )		0.0084367	0.00612621		0.202964	0.380083
Fig 6G	RT-qPCR (normalized to act1)	mei4		ssm4		spo5		rec8		cen		tel
	Genotype	WT	pab2ΔN	WT	pab2ΔN	WT	pab2ΔN	WT	pab2ΔN	WT	pab2ΔN	WT	pab2ΔN
	Repeat #1	1	1.54	1	2.55	1	3.925	1	8.179	1	1.124	1	1.249
	Repeat #2	0.862	1.432	0.909	2.185	0.845	3.769	0.938	7.009	0.775	0.967	0.73	1.065
	Repeat #3	1.234	1.656	1.395	2.927	1.183	4.087	1.067	9.544	1.29	1.305	1.371	1.465
	mean	1.032	1.54267	1.10133	2.554	1.00933	3.927	1.00167	8.244	1.02167	1.132	1.03367	1.25967
	SD	0.188053	0.112024	0.258361	0.371016	0.169193	0.159009	0.0645161	1.26875	0.258183	0.169142	0.321823	0.200213
	P value (WT vs pab2ΔN )	0.0155934		0.00510596		2.63647e-05		0.000590221		0.569339		0.360057
Fig 6H	IP-qPCR (normalized to fba1+)	RNA-IP cen			GFP ChIP cen
	Genotype	No tag	Pab2	Pab2ΔN	No tag	Pab2	Pab2ΔN
	Repeat #1	3.4233	131.414	18.0983	1	2.23085	1.59435
	Repeat #2	5.20658	183.358	30.5809	1.26231	2.52614	1.45444
	Repeat #3	2.2508	87.7956	8.45574	0.757179	1.94567	1.73428
	mean	3.62689	134.189	19.045	1.0065	2.23422	1.59436
	SD	1.48837	47.8414	11.0929	0.252627	0.29025	0.139918
	P value (Pab2 vs No tag or Pab2ΔN )			0.0153368	0.0052371		0.0263039
Fig 7B	ChIP-qPCR (normalized to fba1+)	H3K9me2 cen			H3 cen
	Genotype	WT	clr4-1	pla1-3	WT	clr4-1	pla1-3
	Repeat #1	66.1226	8.49411	29.7961	2.38681	1.80661	2.05401
	Repeat #2	74.9539	9.31251	35.9121	2.4522	2.20474	2.37668
	Repeat #3	56.0671	7.76705	23.2059	2.06477	1.42972	1.59793
	mean	65.7145	8.52456	29.638	2.30126	1.81369	2.00954
	SD	9.45	0.773178	6.35455	0.207399	0.387561	0.391276
	P value (WT vs clr4-1 or pla1-3 )		0.000474328	0.00537342		0.127094	0.317552
Fig 7D	RT-qPCR (normalized to act1)	mei4		ssm4		rec8		spo5		cen		tel
	Genotype	WT	pla1-3	WT	pla1-3	WT	pla1-3	WT	pla1-3	WT	pla1-3	WT	pla1-3
	Repeat #1	1	2.4879	1	1.26755	1	1.81578	1	1.92254	1	1.70432	1	1.1972
	Repeat #2	1.23665	3.19142	1.12782	1.42217	1.09936	2.15054	1.12689	2.24936	1.41551	1.87297	0.82	1.57358
	Repeat #3	0.808633	2.01272	0.886668	1.11483	0.909622	1.53792	0.887395	1.53124	0.759844	1.50592	1.22	0.94033
	mean	1.0151	2.56401	1.00483	1.26818	1.00299	1.83475	1.00476	1.90104	1.05845	1.6944	1.01333	1.23703
	SD	0.214409	0.593026	0.120647	0.153672	0.0949034	0.306746	0.119821	0.359541	0.331718	0.183725	0.200333	0.318498
	P value (WT vs pla1-3 )	0.013112		0.0798385		0.0109334		0.0148985		0.0439054		0.361314
Fig 8H	ChIP-qPCR (normalized to fba1+)	H3K9me2 cen			H3K9me2 tel			H3 cen			H3 tel
	Genotype	WT	clr4-1	ppn1V354A, L355P	WT	clr4-1	ppn1V354A, L355P	WT	clr4-1	ppn1V354A, L355P	WT	clr4-1	ppn1V354A, L355P
	Repeat #1	33.8843	5.8147	10.2046	16.8062	3.01375	7.58281	2.07066	2.07662	1.8389	0.980643	1.35728	1.01373
	Repeat #2	39.6541	8.47111	17.5138	21.1618	5.92409	12.8109	2.52654	2.49863	2.11916	1.10876	1.50585	1.54638
	Repeat #3	29.2838	4.39995	5.22694	14.0629	1.01045	4.08044	1.29707	1.77409	1.63283	0.867424	0.966601	0.573494
	mean	34.2741	6.22859	10.9818	17.3437	3.3161	8.15805	1.96476	2.11644	1.86363	0.985609	1.27657	1.04453
	SD	5.19612	2.0669	6.18018	3.57984	2.47074	4.39356	0.621536	0.36391	0.244106	0.120745	0.278534	0.487173
	P value (WT vs clr4-1 or ppn1V354A, L355P )		0.000966785	0.00750884		0.00503828	0.0484497		0.733742	0.806038		0.172236	0.848794
S1B Fig	Time (hour)	WT (30 degree)			pab2Δ (30 degree)			WT (37 degree)			pab2Δ (37 degree)			WT (18 degree)			pab2Δ (18 degree)			WT (26 degree)			pab2Δ (26 degree)
	0	0.1	0.1	0.1	0.1	0.1	0.1	0.1	0.1	0.1	0.1	0.1	0.1	0.1	0.1	0.1	0.1	0.1	0.1	0.1	0.1	0.1	0.1	0.1	0.1
	3	0.319	0.318	0.313	0.149	0.148	0.15	0.44	0.451	0.431	0.178	0.153	0.183	0.311	0.387	0.401	0.162	0.156	0.173	0.194	0.263	0.265	0.154	0.128	0.13
	6	1.022	1.056	1.048	0.183	0.176	0.179	1.916	1.91	1.894	0.338	0.329	0.323	1.495	1.74	1.83	0.165	0.161	0.18	0.528	0.595	0.6	0.178	0.169	0.157
	9	2.27	2.285	2.31	0.229	0.222	0.225	2.885	2.87	2.85	0.435	0.443	0.439	2.14	2.295	2.3	0.243	0.237	0.265	1.264	1.288	1.32	0.191	0.182	0.18
	12	3.06	3.075	3.085	0.382	0.338	0.349	2.995	2.915	2.905	0.667	0.709	0.728	2.93	2.86	2.95	0.281	0.301	0.312	2.76	2.77	2.865	0.265	0.311	0.247
	24	3.22	3.365	3.505	1.635	1.575	1.67	3.24	3.59	3.605	1.985	1.98	2.03	3.15	3.19	3.17	0.345	0.414	0.478	3.15	2.99	3.02	1.075	1.105	1.07
S1G Fig	RT-qPCR (normalized to act1)	mei4		ssm4		rec8		spo5
	Genotype	WT	red1Δ	WT	red1Δ	WT	red1Δ	WT	red1Δ
	Repeat #1	1	1.841	1	0.782	1	3.33	1	36.902
	Repeat #2	0.758	1.622	0.914	0.63	0.681	2.738	0.943	34.242
	Repeat #3	1.266	1.967	1.094	0.937	1.381	3.975	1.061	39.77
	mean	1.008	1.81	1.00267	0.783	1.02067	3.34767	1.00133	36.9713
	SD	0.254094	0.174577	0.0900296	0.153502	0.350457	0.618689	0.0590113	2.76465
	P value (WT vs red1Δ )	0.010774		0.0993083		0.00477743		2.29838e-05
S2F Fig	ChIP-qPCR (normalized to fba1+)	cen			tel
	Genotype	WT	pab2Δ	clr4-1	WT	pab2Δ	clr4-1
	Repeat #1	0.124169	0.190776	0.291131	0.151095	0.230326	0.672798
	Repeat #2	0.153124	0.261286	0.403619	0.172224	0.335501	0.859522
	Repeat #3	0.101231	0.129556	0.20754	0.130477	0.163548	0.527335
	mean	0.126175	0.193873	0.300763	0.151265	0.243125	0.686552
	SD	0.0260046	0.0659196	0.0983937	0.020874	0.0866881	0.16652
	P value (WT vs clr4-1 or pab2Δ )		0.173332	0.041091		0.148922	0.00524324
S3A Fig	RT-qPCR (normalized to act1)	cen				tel
	Genotype	WT	cid14Δ	RRM3A	cid14Δ-RRM3A	WT	cid14Δ	RRM3A	cid14Δ-RRM3A
	Repeat #1	1	4.657	1.177	4.55	1	1.969	1.156	1.3
	Repeat #2	0.907	3.563	0.819	3.436	0.858	1.564	0.789	1.008
	Repeat #3	1.103	6.163	1.691	5.706	1.166	2.48	1.694	1.677
	mean	1.00333	4.79433	1.229	4.564	1.008	2.00433	1.213	1.32833
	SD	0.0980425	1.30543	0.43832	1.13506	0.154156	0.459021	0.455185	0.335399
	P value (WT vs cid14Δ, RRM3A or cid14Δ-RRM3A )		0.0074073	0.433281	0.0056423		0.0235035	0.501012	0.207242
S3B Fig	ChIP-qPCR (normalized to fba1+)	H3K9me2 cen					H3K9me2 tel					H3 cen					H3 tel
	Genotype	WT	cid14Δ	RRM3A	cid14Δ-RRM3A	pab2Δ	WT	cid14Δ	RRM3A	cid14Δ-RRM3A	pab2Δ	WT	cid14Δ	RRM3A	cid14Δ-RRM3A	pab2Δ	WT	cid14Δ	RRM3A	cid14Δ-RRM3A	pab2Δ
	Repeat #1	57.8835	17.0085	33.1784	8.27097	7.01594	39.5635	7.96615	19.0636	3.19077	3.54426	2.00396	1.7288	1.93021	1.76458	1.60774	1.50379	1.87833	1.43374	1.94217	1.9686
	Repeat #2	66.9738	19.7127	37.8471	10.4483	9.5562	50.0014	9.57296	21.2192	3.82067	4.42753	2.43569	1.98809	2.28085	2.32557	2.27595	1.78629	1.99354	1.64478	2.39599	2.42821
	Repeat #3	50.027	14.8409	28.0343	6.58836	4.98689	30.4492	6.3508	16.7561	2.71366	2.89924	1.61612	1.44465	1.6014	1.2913	1.26588	1.23813	1.73928	1.25161	1.55428	1.59598
	mean	58.2948	17.1874	33.0199	8.43586	7.18634	40.0047	7.9633	19.013	3.2417	3.62368	2.01859	1.72051	1.93749	1.79382	1.71653	1.5094	1.87039	1.44338	1.96414	1.99759
	SD	8.48086	2.44082	4.90833	1.93523	2.28941	9.78356	1.61108	2.23198	0.555257	0.767232	0.409981	0.271815	0.339784	0.517756	0.513746	0.274123	0.127319	0.196764	0.421289	0.416871
	P value (WT vs cid14Δ, RRM3A, cid14Δ-RRM3A or pab2Δ)		0.001282	0.011095	0.00057805	0.000545518		0.0050014	0.0222932	0.00289338	0.00302391		0.353145	0.804965	0.587215	0.470607		0.107394	0.751717	0.192167	0.16536
S4F Fig	RT-qPCR (normalized to act1)	mei4		ssm4		spo5		rec8		cen		tel
	Genotype	Pab2-GFP	Pab2ΔIDR-GFP	Pab2-GFP	Pab2ΔIDR-GFP	Pab2-GFP	Pab2ΔIDR-GFP	Pab2-GFP	Pab2ΔIDR-GFP	Pab2-GFP	Pab2ΔIDR-GFP	Pab2-GFP	Pab2ΔIDR-GFP
	Repeat #1	1	1.778	1	2.57	1	12.754	1	12.565	1	1.129	1	1.05285
	Repeat #2	0.638	1.573	0.656	2.081	0.842	11.411	0.797	11.258	0.621	0.768	1.26211	1.71683
	Repeat #3	1.393	2.01	1.368	3.095	1.188	14.255	1.255	14.024	1.61	1.661	0.792323	0.700097
	mean	1.01033	1.787	1.008	2.582	1.01	12.8067	1.01733	12.6157	1.077	1.186	1.01814	1.15659
	SD	0.377606	0.218639	0.356067	0.507106	0.173217	1.42273	0.229491	1.3837	0.498976	0.44922	0.235419	0.516245
	P value (Pab2-GFP vs Pab2ΔIDR-GFP )	0.0368239		0.011693		0.000140615		0.000138062		0.792508		0.694293
S4I Fig	RT-qPCR (normalized to act1)	mei4		ssm4		spo5		rec8		cen		tel
	Genotype	Pab2-GFP	Pab2RA-GFP	Pab2-GFP	Pab2RA-GFP	Pab2-GFP	Pab2RA-GFP	Pab2-GFP	Pab2RA-GFP	Pab2-GFP	Pab2RA-GFP	Pab2-GFP	Pab2RA-GFP
	Repeat #1	1	1.2	1	1.592	1	1.819	1	1.662	1	1.15796	1	1.04589
	Repeat #2	0.838	1.076	0.856	1.435	0.842	1.635	0.797	1.471	1.19084	1.37154	1.26211	1.40162
	Repeat #3	1.193	1.338	1.168	1.765	1.188	2.023	1.255	1.879	0.839746	1.03792	0.792323	0.813862
	mean	1.01033	1.20467	1.008	1.59733	1.01	1.82567	1.01733	1.67067	1.01019	1.18914	1.01814	1.08712
	SD	0.177725	0.131062	0.156154	0.165065	0.173217	0.194086	0.229491	0.204138	0.175767	0.168978	0.235419	0.296041
	P value (Pab2-GFP vs Pab2RA-GFP )	0.202123		0.0108866		0.00557688		0.0211248		0.272546		0.767891
S5A Fig	RT-qPCR (normalized to act1)	mei4			ssm4			spo5			rec8			cen			tel			mei4		ssm4		spo5		rec8		cen		tel
	Genotype	WT	pab2ΔRRM	pab2RRM3A	WT	pab2ΔRRM	pab2RRM3A	WT	pab2ΔRRM	pab2RRM3A	WT	pab2ΔRRM	pab2RRM3A	WT	pab2ΔRRM	pab2RRM3A	WT	pab2ΔRRM	pab2RRM3A	WT	pab2RRM3A-RA	WT	pab2RRM3A-RA	WT	pab2RRM3A-RA	WT	pab2RRM3A-RA	WT	pab2RRM3A-RA	WT	pab2RRM3A-RA
	Repeat #1	1	1.56619	1.38235	1	4.03915	3.55134	1	4.28729	1.64294	1	7.58795	4.45805	1	1.84711	1.21219	1	1.73633	1.35705	1	2.124	1	2.879	1	12.41	1	9.757	1	1.89208	1	0.9077
	Repeat #2	1.17369	1.91645	1.87077	1.14898	4.71461	3.98141	1.29174	5.54613	1.88939	1.27033	9.78884	6.51386	1.51551	2.37377	2.11422	0.82	2.17809	1.89939	0.838	1.732	0.856	2.314	0.842	15.9112	0.797	7.796	0.621	1.96223	1.26211	1.1899
	Repeat #3	0.852015	1.30141	1.13115	0.87034	3.44352	2.99209	0.774147	3.2333	1.4041	0.787196	5.81231	3.32533	0.659844	1.75553	0.705502	1.22	1.43143	1.02812	1.193	2.562	1.168	3.472	1.188	10.311	1.255	12.212	1.61	1.81362	0.792323	0.742877
	mean	1.00857	1.59468	1.46142	1.00644	4.06576	3.50828	1.02196	4.35557	1.64548	1.01918	7.7297	4.76574	1.05845	1.99213	1.34397	1.01333	1.78195	1.42819	1.01033	2.13933	1.008	2.88833	1.01	12.8774	1.01733	9.92167	1.077	1.88931	1.01814	0.946827
	SD	0.161008	0.308509	0.376096	0.13943	0.635963	0.496062	0.259497	1.15793	0.242654	0.242138	1.99205	1.61638	0.430817	0.33366	0.713546	0.200333	0.375413	0.439968	0.177725	0.415212	0.156154	0.579056	0.173217	2.82921	0.229491	2.2126	0.498976	0.0743471	0.235419	0.226067
	P value (WT vs pab2ΔRRM, pab2RRM3A or pab2RRM3A-RA)		0.0433641	0.127674		0.00124	0.00109443		0.00824473	0.0384107		0.00441668	0.0165336		0.0412353	0.584894		0.0352333	0.21138	0.0123531		0.00557843		0.00191977		0.00227225		0.0493671		0.724314
S6D Fig	RT-qPCR (normalized to act1)	mei4			ssm4			spo5			rec8			cen			tel
	Genotype	WT	red5-1	rmn1Δ	WT	red5-1	rmn1Δ	WT	red5-1	rmn1Δ	WT	red5-1	rmn1Δ	WT	red5-1	rmn1Δ	WT	red5-1	rmn1Δ
	Repeat #1	1	1.84749	0.991	1	0.969363	1.266	1	1.23098	0.971	1	1.18889	0.774	1	1.60514	1.60163	1	1.20332	1.061
	Repeat #2	1.26773	2.04263	0.823	1.06554	1.05661	1.034	1.12409	1.38454	0.814	1.2416	1.38001	0.71	1.16202	2.06757	2.05371	1.0465	1.39353	0.992
	Repeat #3	0.756359	1.64464	1.193	0.93849	0.901339	1.549	0.88961	1.06028	1.159	0.805411	0.984786	0.845	0.860568	1.37671	1.36623	0.955564	1.01496	1.133
	mean	1.00803	1.84492	1.00233	1.00134	0.97577	1.283	1.00457	1.22526	0.981333	1.01567	1.18456	0.776333	1.00753	1.68314	1.67386	1.00069	1.20394	1.062
	SD	0.255782	0.199009	0.18526	0.0635362	0.0778325	0.257921	0.117306	0.162205	0.172732	0.218518	0.197648	0.0675302	0.150869	0.351971	0.349389	0.0454729	0.189283	0.0705053
	P value (WT vs red5-1 or rmn1Δ)		0.0110514	0.976569		0.68209	0.140159		0.128805	0.856566		0.376994	0.144128		0.0378138	0.0386828		0.144817	0.274301
S7B Fig	ChIP-qPCR (normalized to fba1+)	H3K9me2 cen			H3K9me2 tel			H3 cen			H3 tel
	Genotype	WT	clr4-1	dri1Δ	WT	clr4-1	dri1Δ	WT	clr4-1	dri1Δ	WT	clr4-1	dri1Δ
	Repeat #1	56.6622	1.19265	69.9819	23.4535	1.58063	32.1523	1.79647	1.33484	1.52637	1.66677	1.35332	1.51248
	Repeat #2	61.9288	1.51305	86.3744	27.5817	2.03636	42.7958	2.34437	1.59204	1.93823	2.18713	1.58252	1.80809
	Repeat #3	51.1466	0.989082	53.1124	19.9431	1.30214	22.8568	1.44689	1.14628	1.032	1.39673	1.16069	1.16254
	mean	56.5792	1.23159	69.8229	23.6594	1.63971	32.6016	1.86257	1.35772	1.49887	1.75021	1.36551	1.49437
	SD	5.39154	0.264145	16.6316	3.82349	0.370659	9.97708	0.452377	0.223759	0.453741	0.401752	0.211181	0.323158
	P value (WT vs clr4-1 or dri1Δ )		5.90641e-05	0.259745		0.000577845	0.220769		0.158201	0.381175		0.215998	0.438549
S8F Fig	RT-qPCR (normalized to act1)	mei4		ssm4		spo5		rec8		cen		tel
	Genotype	WT	ppn1V354A, L355P	WT	ppn1V354A, L355P	WT	ppn1V354A, L355P	WT	ppn1V354A, L355P	WT	ppn1V354A, L355P	WT	ppn1V354A, L355P
	Repeat #1	1	1.983	1	1.215	1	2.059	1	1.921	1	1.82	1	1.493
	Repeat #2	0.882	1.675	0.859	1.122	0.845	1.783	0.938	1.594	0.775	1.509	0.73	1.285
	Repeat #3	1.134	2.316	1.145	1.316	1.183	2.351	1.067	2.314	1.29	2.35	1.371	1.736
	mean	1.00533	1.99133	1.00133	1.21767	1.00933	2.06433	1.00167	1.943	1.02167	1.893	1.03367	1.50467
	SD	0.126085	0.320581	0.143005	0.0970275	0.169193	0.284038	0.0645161	0.360504	0.258183	0.425226	0.321823	0.225726
	P value (WT vs ppn1V354A, L355P )	0.00771953		0.0960002		0.00523448		0.0112299		0.0386384		0.106586
